# Supplementary material for: A drug repurposing screen identifies decitabine as an HSV-1 antiviral
Source: Microbiol Spectr. 2024 Sep 17;12(11):e01754-24. doi: 10.1128/spectrum.01754-24 (PMC11537057; doi:10.1128/spectrum.01754-24)
Supplement: Table S1 — HSV1 drug repurposing screen results. [file spectrum.01754-24-s0002.xlsx]

## Sheet: Hits
Table S1: HSV1 drug repurposing screen results
		Raw Data				Cell growth (% realtive to DMSO)		HSV-1 infection (% realtive to DMSO)		Hits
		Rep 1		Rep 2		RFP Drug vs DMSO		YFP Drug vs DMSO		Growth>90%, HSV-1<20%, compared to DMSO
Plate	Pos	H2B-RFP	ICP4-YFP	H2B-RFP	ICP4-YFP	Rep 1	Rep 2	Rep 1	Rep 2	Hit	Drug name	Known anti-herpetic?	Refrence
1	N7	456387	20018.8	600455	44366.1	158.381	141.544	10.1343	14.0732	TRUE	Entecavir Hydrate	Yes	https://pubmed.ncbi.nlm.nih.gov/32096195/
1	A21	455610	10993.6	741268	37764.4	158.112	174.737	5.57491	9.7035	TRUE	Decitabine	No
2	P3	814203	24916.8	578406	12827.5	183.094	151.647	5.67612	3.96804	TRUE	Valaciclovir HCl	Yes	https://www.ncbi.nlm.nih.gov/pmc/articles/PMC7728158/
2	B5	856680	20504.8	732619	5806.33	192.646	192.078	4.43945	1.41805	TRUE	Ganciclovir	Yes	https://www.ncbi.nlm.nih.gov/pmc/articles/PMC7728158/
2	H5	784542	14843.9	666925	5120.78	176.424	174.854	3.50933	1.37381	TRUE	Idoxuridine	Yes	https://pubmed.ncbi.nlm.nih.gov/15125867/
2	K13	423853	22081.7	386003	3074.94	95.3138	101.202	9.66295	1.42533	TRUE	Azacitidine	Yes	https://pubmed.ncbi.nlm.nih.gov/28100624/
2	J16	640348	66611.9	465485	32787.5	143.998	122.041	19.2943	12.6029	TRUE	Lincomycin HCl	No
2	E17	1006713	24546.9	849335	7318.27	226.384	222.679	4.52255	1.54169	TRUE	Aciclovir	Yes	https://www.ncbi.nlm.nih.gov/pmc/articles/PMC7728158/
2	H18	489598	37064.9	440405	36189	110.098	115.465	14.0416	14.7025	TRUE	Mycophenolic acid	Yes	https://pubmed.ncbi.nlm.nih.gov/9864046/
3	F18	730844	5797.05	764116	10397.9	208.25	205.128	1.56643	2.46791	TRUE	Valganciclovir HCl	Yes	https://www.ncbi.nlm.nih.gov/pmc/articles/PMC7728158/
4	I6	853255	8169.41	675195	15874.6	259.617	201.327	1.80639	4.22249	TRUE	Methylene Blue	Yes	https://pubmed.ncbi.nlm.nih.gov/9356656/
4	N15	439440	31716.6	604416	18581.2	133.707	180.222	13.6172	5.52121	TRUE	Nelfinavir Mesylate	Yes	https://journals.asm.org/doi/10.1128/jvi.03790-13
4	K19	664628	7426.6	699097	14500.4	202.224	208.454	2.10819	3.7251	TRUE	Penciclovir	Yes	https://www.ncbi.nlm.nih.gov/pmc/articles/PMC7728158/
5	O4	323123	17381.8	529484	11693.1	102.352	157.726	10.0459	3.9895	TRUE	Entecavir	Yes	https://pubmed.ncbi.nlm.nih.gov/32096195/
5	O5	364566	4935.07	558236	6785.92	115.48	166.291	2.52802	2.196	TRUE	Brivudine	Yes	https://pubmed.ncbi.nlm.nih.gov/15125867/
5	F9	601085	6985.55	631635	11782.9	190.4	188.155	2.17033	3.36997	TRUE	Tenofovir Alafenamide (GS-7340)	Yes	https://www.ncbi.nlm.nih.gov/pmc/articles/PMC3201796/
5	K18	339220	0	447282	0	107.451	133.239	0	0	TRUE	Fluorescein	No
6	L11	679319	11413	737045	7878.47	218.159	209.859	3.3143	1.94332	TRUE	Amenamevir	Yes	https://www.ncbi.nlm.nih.gov/pmc/articles/PMC8402822/

## Sheet: Screen results
		Raw Data				Cell growth (% relative to DMSO)		HSV-1 infection (% relative to DMSO)		Hits
		Rep 1		Rep 2		RFP Drug vs DMSO		YFP Drug vs DMSO		Growth>90% , HSV-1<20% (comapred to DMSO)
Plate	Pos	H2B-RFP	ICP4-YFP	H2B-RFP	ICP4-YFP	Rep 1	Rep 2	Rep 1	Rep 2	Hit	Drug name
1	A1	469914	878.997	950536	10292.6	163.076	224.067	0.432173	2.06243	FALSE	DMSO
1	B1	604228	3203.39	912984	11136	209.687	215.215	1.22489	2.32321	FALSE	DMSO
1	C1	285450	560.206	905076	9159.83	99.0605	213.351	0.453426	1.92763	FALSE	DMSO
1	D1	581382	3430.87	884085	8564.03	201.759	208.403	1.36343	1.84504	FALSE	DMSO
1	E1	296990	882.092	893525	10080.6	103.065	210.628	0.686217	2.14883	FALSE	DMSO
1	F1	492427	3958.58	944448	8810.09	170.889	222.632	1.85732	1.77674	FALSE	DMSO
1	G1	239021	1762.64	897977	10764.6	82.9481	211.678	1.70379	2.28326	FALSE	DMSO
1	H1	445162	524.612	884749	5413.26	154.486	208.559	0.272276	1.16536	FALSE	DMSO
1	I1	341784	922.328	846785	5795.5	118.61	199.61	0.623479	1.30358	FALSE	DMSO
1	J1	451684	586.514	879353	5407.07	156.749	207.287	0.300008	1.17117	FALSE	DMSO
1	K1	536044	2035	901676	7658.73	186.025	212.549	0.877108	1.61781	FALSE	DMSO
1	L1	432833	1005.89	872304	6208.69	150.207	205.626	0.536933	1.35567	FALSE	DMSO
1	M1	447326	670.08	882805	11461	155.237	208.101	0.346092	2.47274	FALSE	DMSO
1	N1	439896	1190.05	861081	6621.88	152.659	202.98	0.625034	1.46473	FALSE	DMSO
1	O1	459663	1459.32	905212	8348.92	159.518	213.383	0.7335	1.75672	FALSE	DMSO
1	P1	469398	1832.28	966347	4969.12	162.897	227.794	0.901857	0.979417	FALSE	DMSO
1	A2	278831	140892	433522	299789	96.7635	102.193	116.744	131.712	FALSE	DMSO
1	B2	270926	147509	480065	275903	94.0203	113.164	125.793	109.466	FALSE	DMSO
1	C2	237945	54324.5	332262	222221	82.5748	78.3232	52.7482	127.387	FALSE	DMSO
1	D2	255093	141632	465714	289760	88.5258	109.781	128.277	118.506	FALSE	DMSO
1	E2	211055	78072.9	357756	150013	73.2432	84.3329	85.4659	79.8662	FALSE	DMSO
1	F2	263478	107006	276706	145901	91.4355	65.2271	93.832	100.43	FALSE	DMSO
1	G2	238711	57345.3	304744	217335	82.8407	71.8364	55.5026	135.836	FALSE	DMSO
1	H2	284309	57942.6	469236	177160	98.6647	110.612	47.0865	71.911	FALSE	DMSO
1	I2	214078	88306.7	321591	128572	74.292	75.8076	95.304	76.149	FALSE	DMSO
1	J2	316671	154081	467742	235009	109.895	110.26	112.417	95.6974	FALSE	DMSO
1	K2	288121	91694.2	394450	196016	99.9874	92.9825	73.5286	94.6503	FALSE	DMSO
1	L2	219950	134737	490178	245059	76.3301	115.548	141.531	95.2222	FALSE	DMSO
1	M2	220317	145952	368365	189425	76.4574	86.8335	153.056	97.9449	FALSE	DMSO
1	N2	335769	153077	458055	259132	116.523	107.976	105.331	107.752	FALSE	DMSO
1	O2	293426	169171	301234	218356	101.828	71.0091	133.204	138.065	FALSE	DMSO
1	P2	193160	125071	478632	242538	67.0328	112.827	149.6	96.5161	FALSE	DMSO
1	A3	408828	82467.9	523803	123598	141.877	123.475	46.605	44.9433	FALSE	Linifanib (ABT-869)
1	B3	155434	5318.86	283596	4822.1	53.9407	66.8512	7.90609	3.23861	FALSE	Methotrexate
1	C3	181661	65978.9	301200	148385	63.0425	71.0011	83.9134	93.833	FALSE	Veliparib (ABT-888)
1	D3	274679	155558	390630	202737	95.3227	92.0822	130.844	98.8528	FALSE	Bendamustine HCl
1	E3	140698	62309.7	311716	87441.6	48.827	73.4798	102.319	53.4295	FALSE	Axitinib
1	F3	411012	114106	566934	209684	142.635	133.642	64.1419	70.4457	FALSE	Nelarabine
1	G3	155479	23728.3	382220	84666.9	53.9563	90.0995	35.2601	42.1912	FALSE	Saracatinib (AZD0530)
1	H3	101369	9616.35	203895	11993.4	35.1785	48.0635	21.9176	11.2036	FALSE	Clofarabine
1	I3	187485	34531.6	369643	194175	65.0634	87.1348	42.5539	100.053	FALSE	Roxadustat (FG-4592)
1	J3	238617	166695	324822	198184	82.8079	76.5693	161.403	116.211	FALSE	Dacarbazine
1	K3	151316	43036.8	235096	48428.4	52.5116	55.4185	65.7119	39.2352	FALSE	Selumetinib (AZD6244)
1	L3	268099	144669	301884	88653.3	93.0391	71.1623	124.672	55.934	FALSE	Dexrazoxane HCl (ICRF-187, ADR-529)
1	M3	262948	210822	378399	329020	91.2519	89.1988	185.239	165.613	FALSE	Nintedanib (BIBF 1120)
1	N3	108816	307219	185663	252685	37.7628	43.7659	652.294	259.224	FALSE	Epirubicin HCl
1	O3	48228.8	6193.21	171050	11057.1	16.737	40.3211	29.6687	12.3123	FALSE	Afatinib (BIBW2992)
1	P3	94828	44948	330196	86486.8	32.9085	77.8362	109.512	49.8884	FALSE	Etoposide
1	A4	276952	176782	408867	221071	96.1116	96.3809	147.476	102.984	FALSE	Drospirenone
1	B4	365160	194102	477968	285614	126.723	112.67	122.811	113.815	FALSE	Tazarotene
1	C4	197000	38423.6	307282	128912	68.3657	72.4347	45.0629	79.9059	FALSE	Ruxolitinib (INCB018424)
1	D4	288769	135709	337184	128152	100.212	79.4833	108.579	72.3906	FALSE	Fasudil (HA-1077) HCl
1	E4	282975	34584.2	420354	250253	98.2017	99.0888	28.237	113.393	FALSE	Isotretinoin
1	F4	367955	239216	465251	319576	127.692	109.672	150.205	130.83	FALSE	Doramapimod (BIRB 796)
1	G4	202993	93817.4	429998	264824	70.4452	101.362	106.781	117.304	FALSE	Lopinavir
1	H4	395600	166082	514755	292406	137.286	121.342	96.9966	108.195	FALSE	Sulfasalazine
1	I4	188690	77243.4	339381	125336	65.4818	80.0013	94.5803	70.3412	FALSE	Meropenem
1	J4	336044	131308	356730	203984	116.619	84.091	90.2782	108.913	FALSE	Candesartan
1	K4	264765	87427.7	277342	153739	91.8823	65.377	76.2916	105.582	FALSE	Mianserin HCl
1	L4	325772	237100	324598	207697	113.054	76.5164	168.154	121.873	FALSE	Apixaban
1	M4	231806	94902.3	419373	217538	80.4444	98.8575	94.589	98.7998	FALSE	Mosapride Citrate
1	N4	378728	132057	498999	283928	131.431	117.628	80.5604	108.375	FALSE	Semagacestat (LY450139)
1	O4	157028	22920.5	264965	140865	54.4939	62.4594	33.7237	101.26	FALSE	Nafamostat Mesylate
1	P4	242838	194302	388507	207168	84.273	91.5817	184.862	101.565	FALSE	Reserpine
1	A5	160022	4204.64	271506	3110.53	55.533	64.0014	6.07067	2.18211	FALSE	Bortezomib (PS-341)
1	B5	307004	181672	505923	238115	106.54	119.26	136.721	89.6447	FALSE	Raloxifene HCl
1	C5	67574.4	4343.92	153473	3919.89	23.4506	36.1778	14.8521	4.86478	FALSE	Bosutinib (SKI-606)
1	D5	192646	1549572	327451	1542754	66.8545	77.1891	1858.41	897.371	FALSE	Idarubicin HCl
1	E5	86966.5	13638.4	330271	45599.5	30.1803	77.8537	36.2326	26.2973	FALSE	Cediranib (AZD2171)
1	F5	204638	7845.98	207779	18957.2	71.016	48.9791	8.8583	17.3778	FALSE	Fludarabine Phosphate
1	G5	140694	225333	221728	249562	48.8254	52.2674	370.031	214.378	FALSE	Dovitinib (TKI-258, CHIR-258)
1	H5	104822	4424.39	190625	6460.94	36.3767	44.9354	9.75191	6.45562	FALSE	Flavopiridol (Alvocidib)
1	I5	75802.6	13878.2	181070	32646.7	26.306	42.6832	42.2999	34.3411	FALSE	Dasatinib
1	J5	63758.2	1597015	116840	1542836	22.1262	27.5423	5787.11	2515.07	FALSE	Topotecan HCl
1	K5	318974	84727.2	351862	89605.1	110.694	82.9433	61.3701	48.5045	FALSE	Gefitinib (ZD1839)
1	L5	511104	106049	383953	196555	177.37	90.5081	47.9387	97.5051	FALSE	Letrozole
1	M5	187948	17214.7	563304	158634	65.224	132.786	21.1618	53.6384	FALSE	Imatinib Mesylate (STI571)
1	N5	348734	222205	383320	198206	121.022	90.3589	147.214	98.4866	FALSE	Temozolomide
1	O5	220966	89543.2	479841	203776	76.6824	113.111	93.626	80.8866	FALSE	Lapatinib (GW-572016) Ditosylate
1	P5	64262.7	13296.4	222399	40372	22.3013	52.4254	47.8038	34.5756	FALSE	Tamoxifen
1	A6	261703	139140	360817	252716	90.8196	85.0544	122.838	133.404	FALSE	Naftopidil DiHCl
1	B6	377822	248638	530444	349896	131.117	125.04	152.044	125.638	FALSE	Furosemide
1	C6	209339	63389.9	385107	268433	72.6476	90.7802	69.9614	132.763	FALSE	Omeprazole
1	D6	322719	153694	428226	180765	111.994	100.945	110.033	80.4014	FALSE	Olmesartan Medoxomil
1	E6	163876	55093.6	392949	208183	56.8703	92.6286	77.6739	100.909	FALSE	Ondansetron HCl
1	F6	431880	221664	401244	131187	149.877	94.5839	118.582	62.2738	FALSE	Cefdinir
1	G6	228343	122441	435636	238716	79.2425	102.691	123.887	104.371	FALSE	Oxcarbazepine
1	H6	328307	161180	435583	205665	113.933	102.679	113.428	89.9314	FALSE	Clotrimazole
1	I6	47603.6	3949.3	98000.4	6303.09	16.52	23.1013	19.1677	12.2503	FALSE	Pelitinib (EKB-569)
1	J6	392874	121814	394985	171158	136.34	93.1087	71.636	82.5351	FALSE	Rizatriptan Benzoate
1	K6	332369	28276.5	340809	146748	115.343	80.338	19.6559	82.0127	FALSE	Pizotifen Malate
1	L6	408576	197018	467840	297858	141.789	110.283	111.409	121.264	FALSE	Pyridostigmine Bromide
1	M6	236204	59123.4	392919	118621	81.9707	92.6217	57.831	57.5017	FALSE	Resveratrol
1	N6	381817	159459	406192	168202	132.503	95.7506	96.4899	78.8719	FALSE	Methimazole
1	O6	187045	119929	451257	168866	64.9109	106.373	148.138	71.2757	FALSE	Rocuronium Bromide
1	P6	287412	105846	489188	218324	99.7414	115.315	85.0864	85.0055	FALSE	Metolazone
1	A7	278150	119743	470574	227888	96.5272	110.927	99.4628	92.2389	FALSE	Lenalidomide (CC-5013)
1	B7	160985	12166.7	250677	30209.3	55.8671	59.0913	17.4613	22.9535	FALSE	Vincristine sulfate
1	C7	83907.1	16784.5	182271	34446.5	29.1185	42.9662	46.2167	35.9955	FALSE	Nilotinib (AMN-107)
1	D7	240232	148766	472012	134629	83.3686	111.266	143.074	54.3259	FALSE	Agomelatine
1	E7	153280	32816.9	299984	153390	53.1931	70.7143	49.4654	97.3911	FALSE	Pazopanib HCl (GW786034 HCl)
1	F7	182540	38514.9	271522	54174.4	63.3476	64.005	48.7482	38.0024	FALSE	Amuvatinib (MP-470)
1	G7	180433	36976.7	309650	136782	62.6161	72.9929	47.348	84.1353	FALSE	Rapamycin (Sirolimus)
1	H7	229745	118839	374952	161746	79.729	88.3864	119.51	82.1637	FALSE	Leflunomide
1	I7	230156	54378.7	337187	156878	79.8719	79.484	54.5876	88.6161	FALSE	Sorafenib Tosylate
1	J7	272084	141017	412978	122026	94.422	97.3502	119.745	56.279	FALSE	Enzalutamide (MDV3100)
1	K7	80411.2	291149	117916	395642	27.9054	27.7959	836.542	639.076	FALSE	Sunitinib Malate
1	L7	395940	230775	426241	257924	137.404	100.476	134.663	115.255	FALSE	Dienogest
1	M7	214432	55629.1	292742	119090	74.415	69.0071	59.9378	77.4842	FALSE	Temsirolimus (CCI-779, NSC 683864)
1	N7	456387	20018.8	600455	44366.1	158.381	141.544	10.1343	14.0732	TRUE	Entecavir Hydrate
1	O7	143758	44547.2	223449	74012.2	49.8887	52.6731	71.5942	63.0878	FALSE	Vorinostat (SAHA, MK0683)
1	P7	225351	131278	430612	227109	78.2044	101.507	134.593	100.455	FALSE	Nepafenac
1	A8	284218	123922	481956	211130	98.633	113.61	100.736	83.4378	FALSE	Stavudine (d4T)
1	B8	387119	129259	436916	279264	134.343	102.993	77.1445	121.742	FALSE	Cefoperazone
1	C8	424060	166418	628503	274179	147.163	148.155	90.6696	83.0899	FALSE	Tenofovir Disoproxil Fumarate
1	D8	197980	112643	363026	110681	68.7057	85.575	131.453	58.0707	FALSE	Silodosin
1	E8	203602	102877	378580	240512	70.6568	89.2415	116.741	121.005	FALSE	Tenofovir
1	F8	491924	300632	372125	206310	170.714	87.72	141.197	105.598	FALSE	Riluzole
1	G8	185586	99261.7	334512	147622	64.4045	78.8536	123.573	84.0544	FALSE	Tigecycline
1	H8	352147	175608	490279	259612	122.207	115.572	115.215	100.856	FALSE	Sulfameter
1	I8	224486	80488.6	401293	181692	77.9042	94.5956	82.8387	86.2376	FALSE	Trilostane
1	J8	410343	277828	374019	156514	142.403	88.1665	156.429	79.7042	FALSE	Prilocaine
1	K8	352222	140813	390179	240002	122.233	91.9757	92.3664	117.158	FALSE	Vecuronium Bromide
1	L8	408446	258154	439279	289020	141.744	103.55	146.027	125.317	FALSE	Darunavir Ethanolate
1	M8	322826	102770	354115	139292	112.031	83.4745	73.5507	74.9208	FALSE	Bimatoprost
1	N8	352628	205571	382642	201722	122.374	90.1991	134.689	100.411	FALSE	Prednisone
1	O8	244596	109612	395886	195345	84.8831	93.321	103.537	93.9838	FALSE	Linezolid
1	P8	322316	155917	471212	276192	111.854	111.077	111.763	111.639	FALSE	Acetylcysteine
1	A9	175654	13910.7	304829	68227.5	60.9577	71.8565	18.2971	42.6309	FALSE	Tozasertib (VX-680, MK-0457)
1	B9	371749	231549	473049	248980	129.009	111.51	143.907	100.249	FALSE	Rufinamide
1	C9	161574	25381	315266	88973.7	56.0717	74.3167	36.2932	53.7534	FALSE	Entinostat (MS-275)
1	D9	371851	170465	466464	249228	129.045	109.958	105.914	101.765	FALSE	Posaconazole
1	E9	201939	197350	395425	377484	70.0794	93.2123	225.791	181.826	FALSE	Enzastaurin (LY317615)
1	F9	324584	193002	457445	219666	112.641	107.832	137.38	91.4629	FALSE	Prasugrel
1	G9	157466	89948.6	258948	150527	54.6459	61.0411	131.977	110.719	FALSE	Olaparib (AZD2281, Ku-0059436)
1	H9	362616	153995	433457	289452	125.84	102.178	98.1178	127.19	FALSE	Ramelteon
1	I9	154190	3878.11	431044	110972	53.5089	101.609	5.81103	49.0357	FALSE	Masitinib (AB1010)
1	J9	84139.2	28127.9	151149	25418.2	29.1991	35.6299	77.2374	32.0303	FALSE	Cinacalcet HCl
1	K9	175980	5009.35	220585	10976.6	61.071	51.9978	6.57667	9.47796	FALSE	Pictilisib (GDC-0941)
1	L9	127841	12008.8	108270	36931.8	44.3652	25.5221	21.7029	64.9703	FALSE	Celecoxib
1	M9	27012.1	4345.46	40870.3	1651.21	9.37411	9.63422	37.1677	7.69516	FALSE	Crizotinib (PF-02341066)
1	N9	383086	166115	349545	166268	132.944	82.3973	100.185	90.5998	FALSE	Avagacestat (BMS-708163)
1	O9	223604	82751.1	387481	207798	77.598	91.3398	85.5032	102.144	FALSE	Vismodegib (GDC-0449)
1	P9	408110	63840.2	601788	314034	141.628	141.858	36.1415	99.3928	FALSE	Vemurafenib (PLX4032, RG7204)
1	A10	291415	147515	477800	221843	101.131	112.63	116.953	88.4344	FALSE	Alfuzosin HCl
1	B10	319864	129938	472722	193078	111.003	111.433	93.8558	77.7942	FALSE	Ethinyl Estradiol
1	C10	194275	33798.1	366960	209803	67.42	86.5023	40.1941	108.897	FALSE	Clopidogrel
1	D10	275745	179240	323075	135263	95.6927	76.1574	150.181	79.7442	FALSE	Naproxen Sodium
1	E10	207847	76410.8	361788	156988	72.1299	85.2831	84.9375	82.6482	FALSE	Ranolazine 2HCl
1	F10	433596	243428	482009	241854	150.472	113.623	129.71	95.5696	FALSE	Nitazoxanide
1	G10	182014	89328.1	348108	159414	63.165	82.0583	113.389	87.2238	FALSE	Repaglinide
1	H10	299371	75570.5	400724	151960	103.892	94.4614	58.3218	72.2279	FALSE	Triamcinolone Acetonide
1	I10	167231	93209.3	348332	168462	58.0346	82.1112	128.775	92.1153	FALSE	Rolipram
1	J10	416117	170151	452129	267009	144.406	106.579	94.473	112.483	FALSE	Orlistat
1	K10	229428	92958.6	393716	213667	79.619	92.8096	93.6122	103.366	FALSE	Sildenafil Citrate
1	L10	356586	204682	396579	176304	123.747	93.4845	132.619	84.6747	FALSE	Allopurinol
1	M10	322634	155496	414246	254774	111.965	97.6489	111.352	117.144	FALSE	Sumatriptan Succinate
1	N10	337632	158388	409809	171511	117.17	96.6031	108.385	79.7136	FALSE	Allopurinol Sodium
1	O10	188947	93387.2	387893	208994	65.5709	91.4369	114.192	102.623	FALSE	Tianeptine sodium
1	P10	376426	182076	429749	232855	130.632	101.303	111.754	103.203	FALSE	Zafirlukast
1	A11	105633	27290.7	222788	60005.5	36.6581	52.5173	59.6904	51.3003	FALSE	Belinostat (PXD101)
1	B11	226951	115260	305903	223230	78.7597	72.1097	117.337	138.992	FALSE	Acarbose
1	C11	178483	68982.7	303768	168777	61.9395	71.6063	89.2961	105.826	FALSE	Iniparib (BSI-201)
1	D11	290166	166938	349222	214614	100.697	82.321	132.922	117.052	FALSE	Adapalene
1	E11	118327	44802.5	189235	40054.7	41.0635	44.6078	87.4796	40.3157	FALSE	Abexinostat (PCI-24781)
1	F11	454995	268922	425351	226558	157.898	100.267	136.555	101.45	FALSE	Altretamine
1	G11	218356	79765.9	344887	89482.8	75.7769	81.2992	84.3995	49.4179	FALSE	Linsitinib (OSI-906)
1	H11	524274	42985.7	396545	151382	181.94	93.4764	18.9433	72.7118	FALSE	Amisulpride
1	I11	78823.4	30077.8	150460	20928.8	27.3543	35.4675	88.1616	26.4938	FALSE	Quisinostat (JNJ-26481585) 2HCl
1	J11	393043	183221	451928	234361	136.399	106.532	107.702	98.7728	FALSE	Aniracetam
1	K11	207053	88319.1	341527	131186	71.8544	80.5072	98.551	73.1614	FALSE	Rucaparib (AG-014699,PF-01367338) phosphate
1	L11	410501	235680	414747	195004	142.457	97.7671	132.647	89.5534	FALSE	Artemisinin
1	M11	282721	111790	330778	206095	98.1137	77.9734	91.3556	118.673	FALSE	Vatalanib (PTK787) 2HCl
1	N11	207185	61748	313249	162768	71.9	73.8414	68.8579	98.969	FALSE	Asenapine maleate
1	O11	101323	12832.1	122399	9509.57	35.1624	28.8527	29.2603	14.7981	FALSE	Foretinib (GSK1363089)
1	P11	291935	122308	425001	248897	101.311	100.184	96.7955	111.545	FALSE	Benazepril HCl
1	A12	289730	135341	486874	100673	100.546	114.769	107.925	39.3838	FALSE	Tizanidine HCl
1	B12	312327	195699	470285	224828	108.388	110.859	144.766	91.0566	FALSE	Erythromycin
1	C12	224006	77521.9	393582	227991	77.7377	92.7778	79.9563	110.333	FALSE	Topiramate
1	D12	384830	202539	307182	211824	133.549	72.411	121.598	131.342	FALSE	Amphotericin B
1	E12	343056	97698.6	423336	234884	119.052	99.7917	65.7979	105.679	FALSE	Tranilast
1	F12	330554	160409	418457	220182	114.713	98.6416	112.118	100.22	FALSE	Ibuprofen
1	G12	175177	72986.1	458581	330121	60.7923	108.1	96.2612	137.113	FALSE	Venlafaxine HCl
1	H12	347574	155958	363052	161319	120.62	85.5812	103.669	84.6328	FALSE	Amprenavir
1	I12	174204	105294	382060	183926	60.4545	90.0619	139.648	91.6921	FALSE	Voriconazole
1	J12	146616	25712.2	203102	41469.2	50.8806	47.8767	40.5179	38.8894	FALSE	Albendazole
1	K12	313706	159050	405484	189206	108.866	95.5835	117.139	88.8755	FALSE	Zileuton
1	L12	378968	231284	407997	228044	131.515	96.1759	141.004	106.459	FALSE	Chlorothiazide
1	M12	199989	106550	347535	241189	69.4027	81.9234	123.094	132.184	FALSE	Ziprasidone HCl
1	N12	371755	209299	462558	212320	129.011	109.037	130.076	87.4269	FALSE	Ursodiol
1	O12	268899	102770	414497	221329	93.3168	97.7081	88.301	101.704	FALSE	Zonisamide
1	P12	204730	85415.9	488345	302643	71.0482	115.116	96.3929	118.039	FALSE	Nitrofural
1	A13	239506	104218	523223	245738	83.1167	123.338	100.535	89.4557	FALSE	Triciribine
1	B13	228320	85013.6	399317	106468	79.2344	94.1298	86.0268	50.7838	FALSE	Budesonide
1	C13	192423	26696.4	329033	110880	66.7771	77.5619	32.0542	64.1856	FALSE	Cabozantinib (XL184, BMS-907351)
1	D13	358092	178956	487360	266958	124.27	114.884	115.462	104.331	FALSE	Bumetanide
1	E13	216498	45966.3	323564	79736.5	75.132	76.2727	49.054	46.9374	FALSE	Everolimus (RAD001)
1	F13	197884	8240.6	290750	20800.3	68.6724	68.5376	9.62135	13.6261	FALSE	Carmofur
1	G13	117987	16146.9	211507	44017.9	40.9453	49.8579	31.6188	39.6393	FALSE	Mocetinostat (MGCD0103)
1	H13	360254	188042	354709	184182	125.02	83.6146	120.596	98.9002	FALSE	Cetirizine DiHCl
1	I13	14102.6	1530.51	56981.6	6852.46	4.89408	13.4321	25.074	22.9052	FALSE	YM155 (Sepantronium Bromide)
1	J13	292591	192881	351672	202536	101.539	82.8985	152.306	109.695	FALSE	Cilnidipine
1	K13	196021	115059	266663	128341	68.0258	62.8596	135.614	91.6697	FALSE	Alisertib (MLN8237)
1	L13	309811	182040	433643	262303	107.515	102.221	135.756	115.211	FALSE	Cilostazol
1	M13	120498	20910.2	208437	121520	41.8169	49.1342	40.0928	111.044	FALSE	Malotilate
1	N13	161106	3893.59	215345	8389.16	55.909	50.7626	5.58377	7.42002	FALSE	Floxuridine
1	O13	106188	4204.64	180473	9511.12	36.8509	42.5423	9.1483	10.0379	FALSE	Tanespimycin (17-AAG)
1	P13	253926	93020.5	408289	226340	88.1209	96.2448	84.6368	105.588	FALSE	Tegafur (FT-207, NSC 148958)
1	A14	26156.3	2098.45	70821.1	3170.89	9.07712	16.6945	18.5357	8.52785	FALSE	Ispinesib (SB-715992)
1	B14	403764	252272	423850	222611	140.12	99.9129	144.354	100.036	FALSE	Ketoprofen
1	C14	229393	76305.6	396835	231500	79.6071	93.5446	76.8536	111.112	FALSE	Cilomilast
1	D14	449511	274882	451496	218671	155.995	106.43	141.284	92.2482	FALSE	Ketorolac
1	E14	330308	58716.4	406418	199648	114.628	95.8038	41.0704	93.5652	FALSE	Zibotentan (ZD4054)
1	F14	381075	234545	421892	102516	132.246	99.4514	142.202	46.282	FALSE	Adenosine
1	G14	316253	31583.5	421448	253968	109.75	99.3467	23.0736	114.778	FALSE	Atazanavir Sulfate
1	H14	371810	163221	380406	185485	129.03	89.672	101.425	92.8718	FALSE	Zolmitriptan
1	I14	209152	48697.7	438044	256590	72.5826	103.259	53.7942	111.569	FALSE	Moxifloxacin HCl
1	J14	311775	203466	406824	271709	108.196	95.8994	150.779	127.209	FALSE	Telbivudine
1	K14	335890	200671	354089	203053	116.565	83.4683	138.031	109.224	FALSE	Doxercalciferol
1	L14	353126	110421	417392	178735	122.547	98.3906	72.2454	81.5619	FALSE	Monobenzone
1	M14	203088	94024.8	407822	155708	70.4784	96.1347	106.966	72.7212	FALSE	Alfacalcidol
1	N14	385180	139832	374332	193402	133.67	88.2402	83.8746	98.4072	FALSE	Tretinoin
1	O14	252424	67688.9	315393	194424	87.5994	74.3466	61.955	117.414	FALSE	Calcifediol
1	P14	239285	110447	493958	182095	83.0399	116.439	106.642	70.2149	FALSE	Phenylbutazone
1	A15	172477	75839.8	296098	66740.3	59.8552	69.7983	101.591	42.9313	FALSE	Ivacaftor (VX-770)
1	B15	327434	171562	414314	231048	113.63	97.665	121.056	106.217	FALSE	Ifosfamide
1	C15	176219	119415	273113	154572	61.1538	64.38	156.565	107.798	FALSE	Barasertib (AZD1152-HQPA)
1	D15	342196	127001	447555	213652	118.753	105.501	85.7475	90.9247	FALSE	Megestrol Acetate
1	E15	168114	5975.01	282847	16608.1	58.3412	66.6746	8.21151	11.1838	FALSE	Docetaxel
1	F15	303220	131269	513374	173823	105.227	121.016	100.022	64.4904	FALSE	Mercaptopurine (6-MP)
1	G15	157014	19314.7	257295	14664.4	54.489	60.6515	28.421	10.8556	FALSE	Paclitaxel
1	H15	325422	82839.3	461859	214359	112.932	108.873	58.8136	88.4005	FALSE	Streptozotocin (STZ)
1	I15	217973	55773	290416	124059	75.6438	68.4588	59.1167	81.3638	FALSE	Roscovitine (Seliciclib,CYC202)
1	J15	355265	87744.9	441182	174561	123.289	103.999	57.0635	75.3619	FALSE	Dexamethasone (DHAP)
1	K15	379022	147184	334994	173924	131.533	78.9671	89.719	98.8881	FALSE	Capecitabine
1	L15	348897	194478	543991	261514	121.079	128.233	128.784	91.5641	FALSE	Doxazosin Mesylate
1	M15	256723	124700	298644	157740	89.0913	70.3984	112.225	100.603	FALSE	Delanzomib (CEP-18770)
1	N15	281684	133929	325000	235133	97.7538	76.6112	109.85	137.801	FALSE	Edaravone
1	O15	90029.1	4699.85	193978	12747	31.2431	45.7259	12.0612	12.5163	FALSE	Ganetespib (STA-9090)
1	P15	207174	49932.6	476060	225540	71.8962	112.22	55.6849	90.2367	FALSE	Etodolac
1	A16	355913	2259575	514940	2260907	123.514	121.385	1466.8	836.272	FALSE	Orantinib (TSU-68, SU6668)
1	B16	342458	167303	372574	206453	118.844	87.8258	112.872	105.543	FALSE	Ezetimibe
1	C16	268931	139216	440190	142376	93.3281	103.765	119.601	61.6052	FALSE	Safinamide Mesylate
1	D16	361885	149861	428810	213214	125.586	101.082	95.6769	94.705	FALSE	Enalaprilat Dihydrate
1	E16	106391	15090	264501	51261.9	36.9212	62.35	32.7696	36.9139	FALSE	Pimasertib (AS-703026)
1	F16	314557	216882	428571	237721	109.162	101.026	159.299	105.649	FALSE	Dofetilide
1	G16	183248	115682	254550	152416	63.593	60.0043	145.854	114.046	FALSE	Lomibuvir (VX-222, VCH-222)
1	H16	288679	185778	403890	169632	100.181	95.2077	148.685	79.9959	FALSE	Isradipine
1	I16	187231	37029.3	438492	241285	64.9754	103.365	45.6937	104.807	FALSE	Zosuquidar (LY335979) 3HCl
1	J16	286264	175070	423514	234038	99.343	99.8337	141.298	105.254	FALSE	Estrone
1	K16	225851	105517	369550	213076	78.3778	87.1129	107.941	109.821	FALSE	Daclatasvir (BMS-790052)
1	L16	304494	166299	366981	203181	105.669	86.5074	126.183	105.454	FALSE	Flucytosine
1	M16	218408	112047	417946	240272	75.7946	98.5212	118.528	109.498	FALSE	Iloperidone
1	N16	293313	135384	406292	195673	101.789	95.7739	106.641	91.7306	FALSE	Trichlormethiazide
1	O16	259821	118682	384292	187722	90.1665	90.588	105.535	93.041	FALSE	Naratriptan HCl
1	P16	204641	52817.2	544950	106927	71.0171	128.459	59.631	37.3724	FALSE	Loteprednol etabonate
1	A17	122696	4998.52	271056	25303.7	42.5795	63.8952	9.4124	17.7806	FALSE	Onalespib (AT13387)
1	B17	330919	183981	329785	174075	114.84	77.7392	128.452	100.538	FALSE	Etomidate
1	C17	286638	126220	457988	180572	99.4729	107.96	101.738	75.0962	FALSE	Lenvatinib (E7080)
1	D17	316476	78520.1	484555	232450	109.828	114.223	57.323	91.3709	FALSE	Felbamate
1	E17	261644	87687.7	483945	280793	90.7991	114.079	77.4313	110.513	FALSE	Valproic acid sodium salt (Sodium valproate)
1	F17	277334	103394	435611	242326	96.2442	102.685	86.1348	105.955	FALSE	Fluconazole
1	G17	161694	31396.3	366009	210461	56.113	86.2783	44.8615	109.522	FALSE	Regorafenib (BAY 73-4506)
1	H17	289363	125141	358456	191884	100.419	84.4977	99.9183	101.959	FALSE	Flumazenil
1	I17	233603	130820	399298	220359	81.0679	94.1254	129.386	105.113	FALSE	Ritonavir
1	J17	204690	14910.5	318299	52301.9	71.0343	75.0317	16.8299	31.2971	FALSE	Fluoxetine HCl
1	K17	340184	153554	444345	266144	118.055	104.744	104.288	114.082	FALSE	Anastrozole
1	L17	419715	263275	452369	291808	145.655	106.636	144.925	122.864	FALSE	Flupirtine maleate
1	M17	66444.7	17573.8	184424	37143.8	23.0585	43.4737	61.1072	38.3611	FALSE	Aprepitant
1	N17	235658	151002	301046	134335	81.7811	70.9646	148.043	84.992	FALSE	Fluvoxamine maleate
1	O17	173212	51238.7	322620	188365	60.1103	76.0502	68.3454	111.207	FALSE	Bicalutamide
1	P17	277342	91570.4	508616	230673	96.2469	119.894	76.2831	86.3831	FALSE	Gatifloxacin
1	A18	25330	2664.85	56240.3	1731.69	8.79034	13.2574	24.3067	5.86466	FALSE	Ponatinib (AP24534)
1	B18	325271	165895	495284	130649	112.88	116.752	117.836	50.2427	FALSE	（6-）ε-?Aminocaproic acid
1	C18	164866	8458.8	221832	15834.3	57.214	52.2918	11.854	13.5955	FALSE	Fludarabine
1	D18	332009	176640	422539	222764	115.218	99.6039	122.921	100.415	FALSE	Aminoglutethimide
1	E18	176694	3788.35	244440	7456	61.3186	57.6211	4.95356	5.80972	FALSE	Pralatrexate
1	F18	331372	155858	399849	140827	114.997	94.2553	108.668	67.0827	FALSE	Aminophylline
1	G18	245407	105744	431068	112176	85.1645	101.614	99.5539	49.5651	FALSE	Betamethasone
1	H18	250508	126288	296032	162268	86.9346	69.7826	116.474	104.404	FALSE	Amorolfine HCl
1	I18	167525	10255.5	322960	29562.5	58.1366	76.1304	14.1438	17.4346	FALSE	Mycophenolate Mofetil
1	J18	365510	214876	408986	234825	126.844	96.409	135.824	109.36	FALSE	Chloramphenicol
1	K18	375658	200530	344588	154137	130.366	81.2288	123.332	85.1978	FALSE	Dyphylline
1	L18	440351	238355	483061	288543	152.816	113.871	125.059	113.771	FALSE	Flurbiprofen
1	M18	223955	98291.4	430815	130228	77.72	101.555	101.401	57.575	FALSE	Aztreonam
1	N18	89085.1	23174.3	233504	86556.4	30.9155	55.0431	60.1021	70.6037	FALSE	Disulfiram
1	O18	238589	150527	491717	214186	82.7983	115.911	145.765	82.9655	FALSE	Alprostadil
1	P18	192910	101345	462767	191366	66.9463	109.087	121.376	78.7633	FALSE	Mesalamine
1	A19	165306	85521.1	389960	234209	57.3665	91.9242	119.529	114.395	FALSE	Fulvestrant
1	B19	339906	160977	417816	172432	117.959	98.4905	109.419	78.6057	FALSE	Genistein
1	C19	159131	8429.4	233822	16320.2	55.2237	55.1183	12.2386	13.2942	FALSE	Raltitrexed
1	D19	354335	160849	365359	123049	122.966	86.1251	104.88	64.1473	FALSE	Glimepiride
1	E19	326543	38488.6	471726	250904	113.321	111.199	27.2321	101.307	FALSE	Thalidomide
1	F19	310114	146981	384386	136798	107.62	90.6102	109.504	67.7852	FALSE	Ivermectin
1	G19	91141.8	27176.2	185109	32100.4	31.6292	43.6353	68.8905	33.0297	FALSE	CUDC-101
1	H19	230545	132386	406808	217945	80.0067	95.8957	132.671	102.042	FALSE	Lansoprazole
1	I19	294433	68493.7	524938	174534	102.178	123.742	53.7468	63.3276	FALSE	TAK-700 (Orteronel)
1	J19	328800	152752	412855	248266	114.105	97.321	107.335	114.536	FALSE	Levetiracetam
1	K19	311386	186231	344749	176561	108.061	81.2668	138.179	97.5467	FALSE	Exemestane
1	L19	381663	220808	458149	243884	132.45	107.998	133.667	101.391	FALSE	Lidocaine
1	M19	193539	83919.4	381799	156245	67.1643	90.0003	100.181	77.9458	FALSE	Finasteride
1	N19	267325	146519	313884	196946	92.7706	73.9909	126.632	119.509	FALSE	Loratadine
1	O19	112327	14717	192110	14381.2	38.9813	45.2856	30.2707	14.2582	FALSE	Cladribine
1	P19	167570	82551.4	426040	122532	58.1522	100.429	113.82	54.7799	FALSE	Losartan Potassium (DuP 753)
1	A20	327649	165186	490383	352287	113.705	115.596	116.481	136.831	FALSE	Lactulose
1	B20	428186	181940	422101	210687	148.595	99.5006	98.1713	95.0698	FALSE	Ipratropium Bromide
1	C20	298751	168147	371980	176805	103.676	87.6857	130.037	90.5311	FALSE	Tadalafil
1	D20	380131	213287	471608	229619	131.918	111.171	129.634	92.7361	FALSE	Sulfanilamide
1	E20	260397	73130.1	399846	204933	90.3663	94.2545	64.8857	97.6205	FALSE	Cyclosporine
1	F20	366882	61919.8	453562	116058	127.32	106.917	38.9934	48.7373	FALSE	Betamethasone Dipropionate
1	G20	101999	20470.7	162156	35557.6	35.3971	38.2246	46.3687	41.7657	FALSE	Pracinostat (SB939)
1	H20	281415	95442.4	374962	128170	97.6604	88.3886	78.3578	65.1057	FALSE	Meprednisone
1	I20	273266	120463	345068	175358	94.8323	81.3419	101.849	96.7928	FALSE	Natamycin
1	J20	249626	58634.4	316656	75767.1	86.6284	74.6443	54.2689	45.5738	FALSE	Betamethasone Valerate
1	K20	263698	178525	470280	177163	91.5118	110.858	156.416	71.7526	FALSE	Voxtalisib (SAR245409, XL765) Analogue
1	L20	376743	138891	264316	130313	130.742	62.3065	85.1759	93.9041	FALSE	Praziquantel
1	M20	203489	95425.3	294140	131430	70.6175	69.3369	108.345	85.1064	FALSE	Quizartinib (AC220)
1	N20	300047	139917	406762	238835	104.126	95.8848	107.738	111.835	FALSE	Busulfan
1	O20	215460	87316.3	323011	120899	74.7716	76.1425	93.6307	71.2898	FALSE	Telaprevir (VX-950)
1	P20	185506	103866	414808	197555	64.3766	97.7814	129.361	90.7114	FALSE	Carbamazepine
1	A21	455610	10993.6	741268	37764.4	158.112	174.737	5.57491	9.7035	TRUE	Decitabine
1	B21	157492	7104.71	322768	21394.6	54.655	76.0852	10.4226	12.6251	FALSE	Rigosertib (ON-01910)
1	C21	377261	199933	380977	226458	130.922	89.8066	122.442	113.217	FALSE	Dimesna
1	D21	215528	5208.98	345563	7502.42	74.7952	81.4586	5.58392	4.13519	FALSE	Patupilone (EPO906, Epothilone B)
1	E21	284275	160757	339923	166192	98.6529	80.1289	130.653	93.122	FALSE	Dutasteride
1	F21	145522	223219	122396	167888	50.501	28.852	354.398	261.262	FALSE	Amonafide
1	G21	298783	76311.8	413967	167339	103.688	97.5833	59.0098	76.9933	FALSE	Melatonin
1	H21	306004	104050	415620	214286	106.194	97.9729	78.5602	98.2019	FALSE	Acitretin
1	I21	236489	118471	439991	285861	82.0695	103.718	115.742	123.747	FALSE	Bisoprolol fumarate
1	J21	219862	46232.4	466650	174702	76.2995	110.002	48.5831	71.3065	FALSE	Bafetinib (INNO-406)
1	K21	418096	85371	376352	116919	145.093	88.7162	47.1762	59.1716	FALSE	Tivozanib (AV-951)
1	L21	412189	162498	395176	205032	143.043	93.1536	91.0838	98.822	FALSE	Daptomycin
1	M21	93432.1	267596	120223	205600	32.424	28.3398	661.716	325.73	FALSE	Doxorubicin (Adriamycin) HCl
1	N21	311264	159136	376102	204689	108.019	88.6575	118.121	103.66	FALSE	Doripenem Hydrate
1	O21	128394	3139.94	253948	13338.2	44.5569	59.8624	5.65022	10.004	FALSE	Fluorouracil (5-Fluoracil, 5-FU)
1	P21	192948	71300.9	351497	149567	66.9592	82.8572	85.3777	81.047	FALSE	Gestodene
1	A22	316816	209057	552265	169866	109.946	130.184	152.457	58.5842	FALSE	Saxagliptin
1	B22	361025	135011	589018	181620	125.288	138.847	86.4015	58.7295	FALSE	Hydrocortisone
1	C22	228292	93811.2	431156	234609	79.2248	101.635	94.941	103.641	FALSE	Selisistat (EX 527)
1	D22	316800	92091.9	583095	136339	109.94	137.451	67.1623	44.535	FALSE	Desonide
1	E22	251984	159998	436462	180550	87.4469	102.886	146.699	78.7904	FALSE	Febuxostat
1	F22	304822	152512	396299	227095	105.783	93.4184	115.597	109.146	FALSE	Didanosine
1	G22	284984	80471.6	436897	126964	98.8988	102.988	65.2395	55.3507	FALSE	Dapagliflozin
1	H22	284100	103092	389976	259465	98.5922	91.9279	83.8381	126.725	FALSE	Divalproex Sodium
1	I22	20218.5	2698.89	41856	8485.1	7.01648	9.8666	30.8408	38.6119	FALSE	Nebivolol HCl
1	J22	270049	99835.8	401640	100056	93.7158	94.6773	85.4148	47.4489	FALSE	Emtricitabine
1	K22	379790	60073.6	392834	207053	131.8	92.6017	36.545	100.391	FALSE	Pimobendan
1	L22	395044	114938	364678	163879	137.093	85.9646	67.2213	85.5922	FALSE	Progesterone
1	M22	325340	150655	359183	155375	112.904	84.6692	106.988	82.3924	FALSE	VX-809 (Lumacaftor)
1	N22	286890	120385	371890	193562	99.5604	87.6645	96.9497	99.135	FALSE	Lamivudine
1	O22	281572	117366	361025	186360	97.7146	85.1033	96.3037	98.3188	FALSE	Pomalidomide
1	P22	172042	75468.4	350805	171183	59.7043	82.6942	101.349	92.9431	FALSE	Estradiol
1	A23	418732	185049	523464	202900	145.314	123.395	102.103	73.8271	FALSE	DMSO
1	B23	356975	173028	447095	178175	123.882	105.392	111.987	75.9046	FALSE	DMSO
1	C23	368680	170700	479278	229344	127.944	112.979	106.973	91.1426	FALSE	DMSO
1	D23	221674	131080	459736	268082	76.9283	108.372	136.619	111.066	FALSE	DMSO
1	E23	292947	137038	425260	264674	101.662	100.245	108.079	118.544	FALSE	DMSO
1	F23	264397	66659.8	480492	292115	91.7545	113.265	58.2501	115.795	FALSE	DMSO
1	G23	253392	80743.9	417872	180795	87.9356	98.5037	73.6215	82.4071	FALSE	DMSO
1	H23	360698	63707.2	482942	229590	125.174	113.843	40.8068	90.5481	FALSE	DMSO
1	I23	317889	139889	375276	238626	110.318	88.4627	101.671	121.112	FALSE	DMSO
1	J23	285154	116131	549387	365708	98.9579	129.505	94.0933	126.788	FALSE	DMSO
1	K23	376037	201824	402045	101068	130.497	94.7729	124.003	47.8805	FALSE	DMSO
1	L23	507384	171684	414168	219655	176.079	97.6307	78.1777	101.015	FALSE	DMSO
1	M23	353787	57527.9	431383	260477	122.776	101.689	37.5686	115.008	FALSE	DMSO
1	N23	332790	104516	375951	103308	115.489	88.6217	72.5603	52.3391	FALSE	DMSO
1	O23	249025	162014	415960	263470	86.4201	98.0531	150.313	120.643	FALSE	DMSO
1	P23	139618	80827.5	494460	204749	48.4521	116.558	133.754	78.87	FALSE	DMSO
1	A24	592609	1137.43	920966	7134.11	205.655	217.097	0.443452	1.47543	FALSE	DMSO
1	B24	512573	620.559	859261	7771.69	177.88	202.551	0.279715	1.72271	FALSE	DMSO
1	C24	512389	1493.37	928242	8070.37	177.816	218.812	0.673373	1.65597	FALSE	DMSO
1	D24	513884	742.814	821211	6378.92	178.335	193.582	0.333968	1.4795	FALSE	DMSO
1	E24	404981	1270.52	894263	7599.92	140.542	210.802	0.72483	1.6187	FALSE	DMSO
1	F24	391785	1200.88	822774	6499.62	135.962	193.95	0.708177	1.50463	FALSE	DMSO
1	G24	347676	560.206	896937	8421.66	120.655	211.432	0.372273	1.78837	FALSE	DMSO
1	H24	337020	899.115	892244	6999.48	116.957	210.326	0.61638	1.49418	FALSE	DMSO
1	I24	455415	550.921	819603	4339.27	158.044	193.203	0.279493	1.00841	FALSE	DMSO
1	J24	529020	671.628	766372	10099.2	183.587	180.655	0.293323	2.50997	FALSE	DMSO
1	K24	517160	645.32	912930	6238.09	179.472	215.202	0.288296	1.30148	FALSE	DMSO
1	L24	474838	242.962	875492	4600.81	164.784	206.377	0.118218	1.00093	FALSE	DMSO
1	M24	510758	1374.21	932801	4220.11	177.25	219.887	0.621621	0.861701	FALSE	DMSO
1	N24	477102	1069.34	850437	6358.8	165.57	200.471	0.517839	1.42415	FALSE	DMSO
1	O24	446427	410.095	904061	7257.91	154.925	213.112	0.212238	1.5291	FALSE	DMSO
1	P24	381785	215.107	895863	5919.3	132.492	211.179	0.130174	1.25849	FALSE	DMSO
2	A1	992883	3690.86	801254	4379.51	223.274	210.073	0.68948	0.977966	FALSE	DMSO
2	B1	982827	3403.02	833054	7013.4	221.013	218.41	0.642214	1.50634	FALSE	DMSO
2	C1	1047263	6061.67	849475	5865.14	235.503	222.715	1.07357	1.23537	FALSE	DMSO
2	D1	932255	4679.73	812948	6881.86	209.641	213.139	0.931062	1.51465	FALSE	DMSO
2	E1	991818	3480.39	815432	8457.25	223.035	213.79	0.650862	1.85571	FALSE	DMSO
2	F1	1016481	6098.81	875956	6200.95	228.581	229.658	1.11286	1.26661	FALSE	DMSO
2	G1	923284	920.78	821808	4396.53	207.623	215.462	0.184975	0.957212	FALSE	DMSO
2	H1	934601	4857.7	818198	7703.6	210.168	214.515	0.964043	1.68463	FALSE	DMSO
2	I1	865575	1550.62	776518	6187.02	194.646	203.588	0.332272	1.4256	FALSE	DMSO
2	J1	846695	2429.62	734631	4837.58	190.4	192.606	0.532236	1.17822	FALSE	DMSO
2	K1	890178	3290.05	812551	4653.42	200.179	213.035	0.685517	1.02468	FALSE	DMSO
2	L1	967464	2562.71	780367	5724.31	217.558	204.597	0.491311	1.31248	FALSE	DMSO
2	M1	983251	3070.3	770274	5694.91	221.108	201.95	0.579174	1.32285	FALSE	DMSO
2	N1	920612	1524.32	828243	6015.25	207.022	217.149	0.307108	1.29946	FALSE	DMSO
2	O1	890469	1275.16	830660	7977.52	200.244	217.782	0.265607	1.71835	FALSE	DMSO
2	P1	1016233	2138.69	825609	6095.72	228.525	216.458	0.390343	1.32105	FALSE	DMSO
2	A2	522158	252015	446998	181581	117.42	117.194	89.5194	72.6831	FALSE	DMSO
2	B2	424865	176750	425518	259604	95.5414	111.562	77.1613	109.16	FALSE	DMSO
2	C2	494309	319887	468431	247131	111.158	122.813	120.03	94.3953	FALSE	DMSO
2	D2	526923	251308	427033	248987	118.492	111.96	88.461	104.324	FALSE	DMSO
2	E2	505502	271212	399566	116179	113.675	104.758	99.5128	52.0245	FALSE	DMSO
2	F2	414970	208482	357306	219254	93.3163	93.6785	93.1845	109.793	FALSE	DMSO
2	G2	443110	294883	333185	167774	99.6444	87.3544	123.433	90.0964	FALSE	DMSO
2	H2	406731	197855	341761	179843	91.4635	89.603	90.226	94.1541	FALSE	DMSO
2	I2	397327	197219	313400	181397	89.3488	82.1671	92.0647	103.562	FALSE	DMSO
2	J2	407194	218423	341297	244691	91.5676	89.4812	99.4923	128.278	FALSE	DMSO
2	K2	369204	192468	380974	233668	83.0246	99.8838	96.6907	109.742	FALSE	DMSO
2	L2	375496	209584	375248	239174	84.4395	98.3826	103.525	114.042	FALSE	DMSO
2	M2	419631	252122	360622	218853	94.3645	94.548	111.439	108.585	FALSE	DMSO
2	N2	483445	265717	345393	238428	108.715	90.5552	101.945	123.513	FALSE	DMSO
2	O2	498311	235981	437595	235316	112.058	114.729	87.8354	96.2159	FALSE	DMSO
2	P2	462736	199289	427521	246921	104.058	112.087	79.8809	103.34	FALSE	DMSO
2	A3	512136	194577	461274	229867	115.167	120.937	70.4691	89.1633	FALSE	Deferasirox
2	B3	455296	272983	382238	188862	102.384	100.215	111.208	88.4054	FALSE	Bifonazole
2	C3	464172	207603	507481	240466	104.381	133.052	82.9557	84.7816	FALSE	Piroxicam
2	D3	481310	278209	408797	179606	108.234	107.178	107.211	78.6108	FALSE	Pefloxacin Mesylate
2	E3	191708	14981.6	161660	13027.1	43.1103	42.3839	14.4948	14.4183	FALSE	Gemcitabine
2	F3	550798	213129	311366	148021	123.861	81.634	71.7699	85.0591	FALSE	Metoprolol Tartrate
2	G3	480154	229314	361365	230639	107.974	94.7428	88.5817	114.197	FALSE	Glipizide
2	H3	431324	262071	401414	212358	96.994	105.243	112.696	94.6553	FALSE	Diethylstilbestrol
2	I3	407681	235571	306335	211834	91.6772	80.3149	107.175	123.728	FALSE	Glyburide (Glibenclamide)
2	J3	442173	241743	347721	165980	99.4335	91.1654	101.404	85.4072	FALSE	Diltiazem HCl
2	K3	315227	19972.4	222668	6566.17	70.8866	58.3791	11.7517	5.27622	FALSE	Adefovir Dipivoxil
2	L3	531268	270773	319108	192191	119.469	83.6638	94.533	107.761	FALSE	Diphenhydramine HCl
2	M3	488880	252742	381647	217010	109.937	100.06	95.8889	101.739	FALSE	Zalcitabine
2	N3	300793	164083	180704	46455.3	67.6408	47.3769	101.178	45.9978	FALSE	Dapoxetine HCl
2	O3	531573	244787	362905	181276	119.537	95.1465	85.4116	89.375	FALSE	Azathioprine
2	P3	814203	24916.8	578406	12827.5	183.094	151.647	5.67612	3.96804	TRUE	Valaciclovir HCl
2	A4	439642	264549	402636	219381	98.8645	105.563	111.609	97.4887	FALSE	Diclazuril
2	B4	412658	211510	370479	192169	92.7964	97.1321	95.0678	92.8087	FALSE	Formestane
2	C4	525739	286649	422296	242911	118.225	110.718	101.128	102.92	FALSE	Uridine
2	D4	345265	155873	241036	66242	77.6413	63.1947	83.736	49.1723	FALSE	Mubritinib (TAK 165)
2	E4	534141	295642	289178	151997	120.115	75.8166	102.66	94.0455	FALSE	Flunarizine 2HCl
2	F4	314785	145884	254662	37934.6	70.7871	66.7672	85.9581	26.6527	FALSE	Irinotecan HCl Trihydrate
2	G4	444981	229482	291056	178042	100.065	76.3092	95.653	109.449	FALSE	Fenticonazole Nitrate
2	H4	541312	312454	446261	189902	121.727	117.001	107.061	76.1393	FALSE	Apatinib?mesylate
2	I4	478976	209628	375835	151088	107.71	98.5363	81.1762	71.9288	FALSE	Rebamipide
2	J4	446122	203950	363846	139545	100.322	95.3931	84.7937	68.6225	FALSE	Idelalisib (CAL-101, GS-1101)
2	K4	468665	215342	352077	171808	105.391	92.3076	85.2234	87.3122	FALSE	Aspartame
2	L4	440696	252698	319693	163578	99.1015	83.8172	106.354	91.5506	FALSE	Eltrombopag Olamine
2	M4	308426	183874	247992	142040	69.3572	65.0185	110.577	102.481	FALSE	Candesartan Cilexetil
2	N4	452143	304065	411262	269691	101.676	107.825	124.733	117.332	FALSE	Galunisertib (LY2157299)
2	O4	504772	248618	371017	174862	113.51	97.2733	91.3547	84.3274	FALSE	Phentolamine Mesylate
2	P4	404300	227608	319424	103847	90.9168	83.7466	104.418	58.1694	FALSE	Esomeprazole sodium
2	A5	566885	306233	422262	216099	127.478	110.709	100.196	91.5668	FALSE	Indomethacin
2	B5	856680	20504.8	732619	5806.33	192.646	192.078	4.43945	1.41805	TRUE	Ganciclovir
2	C5	568977	262497	274089	199241	127.949	71.8607	85.57	130.064	FALSE	Terbinafine
2	D5	506725	231277	215679	90323.1	113.95	56.5468	84.655	74.9306	FALSE	Roxatidine Acetate HCl
2	E5	528074	272207	386462	187143	118.751	101.323	95.6087	86.6433	FALSE	Levonorgestrel
2	F5	502656	269793	359344	207032	113.035	94.2129	99.5526	103.085	FALSE	Protionamide
2	G5	556877	297141	362452	212835	125.228	95.0276	98.9683	105.066	FALSE	Gemfibrozil
2	H5	784542	14843.9	666925	5120.78	176.424	174.854	3.50933	1.37381	TRUE	Idoxuridine
2	I5	488976	234896	373914	188529	109.958	98.0328	89.1008	90.2143	FALSE	Indapamide
2	J5	438407	243631	433706	242343	98.5868	113.709	103.073	99.9778	FALSE	Sparfloxacin
2	K5	427454	258297	281652	134997	96.1236	73.8435	112.078	85.7591	FALSE	Mitotane
2	L5	430517	247368	318751	175946	96.8123	83.5701	106.573	98.7637	FALSE	Felodipine
2	M5	476960	160903	393837	98582.3	107.256	103.256	62.5712	44.7869	FALSE	Methylprednisolone
2	N5	517211	176058	370107	104406	116.308	97.0347	63.1365	50.4736	FALSE	Deflazacort
2	O5	445986	231930	361734	197626	100.291	94.8393	96.4557	97.7514	FALSE	Meloxicam
2	P5	501475	229570	387212	129739	112.769	101.519	84.9098	59.95	FALSE	Nizatidine
2	A6	457945	222634	461840	268719	102.98	121.085	90.1717	104.106	FALSE	Nimesulide
2	B6	97460.3	22968.4	179085	14992.5	21.9164	46.9525	43.7115	14.979	FALSE	Volasertib (BI 6727)
2	C6	558719	312047	417380	249988	125.642	109.429	103.59	107.166	FALSE	Dyclonine HCl
2	D6	530806	283433	390060	248098	119.365	102.266	99.0393	113.805	FALSE	Fesoterodine Fumarate
2	E6	558553	341394	419975	259867	125.604	110.109	113.366	110.713	FALSE	Cyproterone Acetate
2	F6	495123	215699	358590	152778	111.341	94.0153	80.8031	76.2309	FALSE	Silmitasertib (CX-4945)
2	G6	550562	238768	447920	264252	123.807	117.436	80.4384	105.557	FALSE	Memantine HCl
2	H6	497707	304139	331987	156037	111.922	87.0404	113.342	84.0961	FALSE	Artemether
2	I6	494970	300278	373739	161412	111.306	97.987	112.522	77.2743	FALSE	Cyproheptadine HCl
2	J6	516101	270137	455627	237888	116.058	119.456	97.0826	93.4181	FALSE	Artesunate
2	K6	554368	198646	492490	163207	124.663	129.121	66.4619	59.2938	FALSE	Doxifluridine
2	L6	291114	22222.5	218924	15942.6	65.4641	57.3976	14.1587	13.0297	FALSE	Colchicine
2	M6	509027	274163	373789	207644	114.467	98	99.8989	99.3945	FALSE	Pioglitazone HCl
2	N6	380838	185820	244086	106077	85.6408	63.9944	90.499	77.7584	FALSE	Cyclosporin A
2	O6	470612	258428	301692	145471	105.829	79.0977	101.852	86.274	FALSE	Captopril
2	P6	376822	149902	273351	105450	84.7377	71.6672	73.784	69.0232	FALSE	Dihydroartemisinin (DHA)
2	A7	454400	247385	415083	223048	102.183	108.827	100.978	96.1463	FALSE	Mesna
2	B7	461388	239864	465423	195902	103.755	122.025	96.4253	75.3111	FALSE	Carbidopa
2	C7	517794	293624	433690	276314	116.439	113.705	105.178	113.997	FALSE	Methocarbamol
2	D7	481560	234723	481243	235656	108.291	126.172	90.4061	87.6159	FALSE	Valsartan
2	E7	611550	224853	420373	108794	137.522	110.213	68.1961	46.3063	FALSE	Prednisolone
2	F7	519823	1767598	374364	1727152	116.895	98.1509	630.697	825.475	FALSE	Dipyridamole
2	G7	481424	246707	353231	157099	108.26	92.6102	95.0488	79.5761	FALSE	Telmisartan
2	H7	527050	284105	409973	185657	118.52	107.487	99.9814	81.0261	FALSE	Hydroxyurea
2	I7	444413	194661	292768	198413	99.9373	76.7579	81.2426	121.26	FALSE	Thiabendazole
2	J7	432256	236360	434042	237194	97.2035	113.797	101.421	97.778	FALSE	Potassium Iodide
2	K7	464739	295977	431084	240786	104.508	113.022	118.125	99.9396	FALSE	Guaifenesin
2	L7	493564	279355	484860	261211	110.99	127.121	104.98	96.3924	FALSE	Tropisetron HCl
2	M7	452857	271437	429686	173291	101.836	112.655	111.173	72.1594	FALSE	Rifabutin
2	N7	479019	231020	413837	139660	107.719	108.5	89.4518	60.3824	FALSE	Nicotinamide (Vitamin B3)
2	O7	460128	266771	310586	164741	103.471	81.4295	107.535	94.9046	FALSE	Nevirapine
2	P7	524339	245868	448332	269874	117.911	117.544	86.9728	107.703	FALSE	Vitamin B12
2	A8	477741	277255	375584	203526	107.432	98.4706	107.642	96.9577	FALSE	Oxytetracycline Dihydrate
2	B8	518039	256698	486924	263580	116.494	127.662	91.9079	96.8544	FALSE	DL-Carnitine HCl
2	C8	540893	332934	489504	270349	121.633	128.338	114.167	98.8181	FALSE	Orphenadrine Citrate
2	D8	497455	248355	354828	186649	111.865	93.029	92.6002	94.1187	FALSE	Enoxolone
2	E8	492003	306134	461613	266427	110.639	121.026	115.408	103.269	FALSE	Gimeracil
2	F8	511042	272306	403576	178388	114.921	105.809	98.8311	79.0879	FALSE	Nalidixic acid
2	G8	478061	243103	432742	170767	107.504	113.456	94.319	70.6062	FALSE	Cyclophosphamide Monohydrate
2	H8	518771	301669	400753	229656	116.658	105.069	107.857	102.535	FALSE	Orotic acid (6-Carboxyuracil)
2	I8	470440	272716	381887	200862	105.79	100.123	107.523	94.1088	FALSE	Tolnaftate
2	J8	548595	263670	486683	280027	123.365	127.598	89.1459	102.949	FALSE	Piperine
2	K8	498515	284106	445110	240831	112.103	116.699	105.705	96.8086	FALSE	Terazosin HCl Dihydrate
2	L8	518749	271322	419730	127981	116.654	110.045	97.0109	54.556	FALSE	Rutin
2	M8	414223	231580	380333	122337	93.1482	99.7158	103.695	57.5521	FALSE	Bromhexine HCl
2	N8	446142	206923	344793	234497	100.326	90.3978	86.0258	121.688	FALSE	Silibinin
2	O8	187008	111902	98164.4	27193.2	42.0534	25.7368	110.986	49.5649	FALSE	Lovastatin
2	P8	519730	213816	392449	234930	116.874	102.892	76.3053	107.109	FALSE	Troxerutin
2	A9	336956	191900	450653	220052	75.7729	118.152	105.632	87.368	FALSE	NEXIUM (esomeprazole magnesium)
2	B9	521364	252758	407471	281115	117.242	106.831	89.92	123.44	FALSE	Diclofenac Sodium
2	C9	426909	228688	344647	204079	96.0011	90.3597	99.3573	105.948	FALSE	Nicotinic Acid
2	D9	449816	249217	501280	302609	101.152	131.426	102.763	108.011	FALSE	Avobenzone
2	E9	524507	298316	367551	190249	117.948	96.3645	105.491	92.6132	FALSE	Nimodipine
2	F9	323124	114265	147371	8717.24	72.6625	38.6378	65.5898	10.5836	FALSE	Amlodipine
2	G9	414154	189681	347764	190185	93.1329	91.1768	84.948	97.8499	FALSE	Nisoldipine
2	H9	481320	233327	366215	207519	108.237	96.0143	89.9133	101.389	FALSE	Metronidazole
2	I9	489431	252998	303850	168528	110.061	79.6634	95.8778	99.2385	FALSE	Oxybutynin
2	J9	497302	198243	414475	165289	111.831	108.667	73.9385	71.3531	FALSE	Flutamide
2	K9	471376	258586	442528	287163	106.001	116.022	101.749	116.106	FALSE	Enoxacin
2	L9	464763	195922	525922	203172	104.514	137.886	78.1886	69.1212	FALSE	Fluvastatin Sodium
2	M9	471266	217806	434388	186233	105.976	113.888	85.7226	76.709	FALSE	Pitavastatin Calcium
2	N9	381444	157956	178348	48106.5	85.7772	46.7593	76.8065	48.2618	FALSE	Tioconazole
2	O9	495021	229429	351302	165265	111.318	92.1043	85.9642	84.1724	FALSE	Rifapentine
2	P9	467824	184902	346319	227731	105.202	90.7978	73.3079	117.656	FALSE	Tropicamide
2	A10	432805	237007	443415	243389	97.327	116.255	101.569	98.2108	FALSE	Tiopronin
2	B10	499950	275186	427092	221201	112.426	111.975	102.092	92.6688	FALSE	Yohimbine HCl
2	C10	517697	263794	450385	226495	116.417	118.082	94.5107	89.9793	FALSE	Balofloxacin
2	D10	495107	307361	495271	285142	111.337	129.85	115.144	103.011	FALSE	5-hydroxytryptophan (5-HTP)
2	E10	490135	264205	351654	219095	110.219	92.1968	99.9811	111.477	FALSE	Lafutidine
2	F10	521966	348087	449361	251709	117.377	117.813	123.691	100.224	FALSE	Ammonium Glycyrrhizinate
2	G10	503572	204340	423464	229779	113.241	111.024	75.2636	97.087	FALSE	Moxonidine
2	H10	484903	280863	290781	213822	109.042	76.2369	107.432	131.57	FALSE	Butylscopolamine Bromide
2	I10	446735	267961	427835	185388	100.459	112.17	111.254	77.5307	FALSE	Ozagrel HCl
2	J10	508948	268886	378153	173039	114.45	99.1441	97.9913	81.8736	FALSE	D-Mannitol
2	K10	485825	266231	453374	244822	109.25	118.866	101.641	96.6191	FALSE	Argatroban
2	L10	525916	305600	441287	193200	118.265	115.697	107.778	78.3346	FALSE	L-carnitine
2	M10	446352	252907	418466	168922	100.373	109.713	105.093	72.2262	FALSE	Mecarbinate
2	N10	486956	250067	323666	169413	109.504	84.8587	95.2486	93.6521	FALSE	Sorbitol
2	O10	406442	213866	275344	153174	91.3985	72.1898	97.5967	99.5357	FALSE	Rosiglitazone HCl
2	P10	436583	221555	275406	112697	98.1765	72.206	94.1256	73.2164	FALSE	Ipriflavone (Osteofix)
2	A11	453507	179134	415386	240955	101.982	108.906	73.2635	103.789	FALSE	Suprofen
2	B11	442276	237538	414213	245878	99.4568	108.598	99.6167	106.21	FALSE	Pregnenolone
2	C11	536464	308771	467928	233566	120.637	122.681	106.755	89.3096	FALSE	Pyrazinamide
2	D11	483626	248360	357232	186228	108.755	93.6591	95.2498	93.2746	FALSE	Sulfamethoxazole
2	E11	560647	340518	388990	154494	126.075	101.985	112.653	71.0629	FALSE	Quetiapine Fumarate
2	F11	476262	215744	369932	213966	107.099	96.9889	84.0207	103.488	FALSE	Sulfisoxazole
2	G11	513220	292096	402995	230327	115.41	105.657	105.564	102.262	FALSE	Rifampin
2	H11	486859	12089.3	318084	4933.52	109.482	83.3953	4.60564	2.77513	FALSE	Crystal Violet
2	I11	495976	266630	411570	183180	111.532	107.906	99.7106	79.6345	FALSE	Cefditoren Pivoxil
2	J11	506276	270725	344773	217385	113.849	90.3925	99.1821	112.814	FALSE	Haloperidol
2	K11	438808	219497	468163	284130	98.6769	122.743	92.7783	108.589	FALSE	Sulfadiazine
2	L11	360938	195886	447929	251056	81.1659	117.438	100.662	100.283	FALSE	Phenindione
2	M11	484341	233471	173576	71160.1	108.916	45.5081	89.4076	73.3527	FALSE	Chlorprothixene
2	N11	575519	363564	416957	212726	129.42	109.318	117.169	91.2848	FALSE	Alibendol
2	O11	467755	265186	276482	179416	105.186	72.488	105.154	116.108	FALSE	Oxytetracycline (Terramycin)
2	P11	560387	197610	406350	125573	126.017	106.537	65.4055	55.2921	FALSE	Triamcinolone
2	A12	455966	261149	456566	251919	102.535	119.703	106.23	98.7248	FALSE	Atorvastatin Calcium
2	B12	537901	259075	503237	213401	120.96	131.939	89.3337	75.874	FALSE	Inosine
2	C12	509109	328799	396321	241133	114.486	103.907	119.788	108.862	FALSE	Famotidine
2	D12	421349	257600	459242	290716	94.7508	120.404	113.396	113.265	FALSE	Tolbutamide
2	E12	540721	253422	520459	255228	121.594	136.454	86.9288	87.7425	FALSE	Moexipril HCl
2	F12	559153	266318	491415	270191	125.739	128.839	88.3408	98.3763	FALSE	Levosimendan
2	G12	494238	265310	379504	180583	111.142	99.4983	99.5658	85.139	FALSE	Clevidipine Butyrate
2	H12	486899	224850	421818	282906	109.491	110.592	85.6537	120.001	FALSE	Amantadine HCl
2	I12	433121	243872	399800	218856	97.398	104.82	104.435	97.9456	FALSE	Cefoxitin sodium
2	J12	472165	234694	301148	220487	106.178	78.9549	92.1934	131	FALSE	Amfebutamone (Bupropion) HCl
2	K12	457967	250038	337388	170347	102.985	88.4564	101.266	90.3388	FALSE	Adiphenine HCl
2	L12	507732	287494	443712	268066	114.176	116.333	105.023	108.096	FALSE	Benserazide HCl
2	M12	442722	262908	323056	56877.9	99.557	84.6989	110.145	31.5017	FALSE	Duloxetine HCl
2	N12	479819	251104	309483	152548	107.899	81.1402	97.0662	88.1937	FALSE	Bupivacaine HCl
2	O12	508297	260918	239714	117089	114.303	62.8482	95.2092	87.3961	FALSE	Trimebutine
2	P12	516638	299656	418365	231722	116.179	109.687	107.579	99.1016	FALSE	Bethanechol chloride
2	A13	380627	71413.9	332448	6529.03	85.5935	87.1613	34.7997	3.51393	FALSE	Thioguanine
2	B13	486523	247660	509958	179441	109.407	133.701	94.416	62.9586	FALSE	Nystatin (Fungicidin)
2	C13	374895	191993	233398	131015	84.3045	61.1924	94.9877	100.437	FALSE	Thiotepa
2	D13	463844	230980	458179	239352	104.307	120.125	92.3621	93.4695	FALSE	Isoniazid
2	E13	555264	290282	288535	151102	124.865	75.6482	96.9646	93.7001	FALSE	Toremifene Citrate
2	F13	556919	330063	402065	240769	125.237	105.413	109.925	107.145	FALSE	Levofloxacin
2	G13	532164	291534	426168	250184	119.67	111.733	101.61	105.038	FALSE	Ethionamide
2	H13	499383	257845	431916	240772	112.299	113.24	95.7672	99.7416	FALSE	Enalapril Maleate
2	I13	168438	21004.6	162667	16406.9	37.8774	42.648	23.1296	18.0466	FALSE	Trifluridine
2	J13	161099	1718383	258673	1611562	36.2272	67.8188	1978.42	1114.72	FALSE	Menadione
2	K13	423853	22081.7	386003	3074.94	95.3138	101.202	9.66295	1.42533	TRUE	Azacitidine
2	L13	522519	281550	350104	129394	117.501	91.7902	99.9415	66.1278	FALSE	Metformin HCl
2	M13	493933	241161	454304	174407	111.073	119.109	90.5589	68.6887	FALSE	Vidarabine
2	N13	494030	275550	341359	170284	111.095	89.4975	103.452	89.2547	FALSE	Methoxsalen
2	O13	1157227	2073622	1083254	1992764	260.231	284.008	332.356	329.15	FALSE	Verteporfin
2	P13	261746	116247	202135	72498.7	58.8601	52.9958	82.3749	64.1736	FALSE	Miconazole Nitrate
2	A14	440788	226015	298365	109492	99.122	78.2254	95.1045	65.6605	FALSE	Ivabradine HCl
2	B14	574073	287208	368386	177464	129.095	96.5836	92.7943	86.1939	FALSE	Chlorpromazine HCl
2	C14	500287	236701	450141	190114	112.502	118.018	87.7553	75.5673	FALSE	Rivastigmine Tartrate
2	D14	423957	249361	394960	144256	95.3371	103.551	109.094	65.3505	FALSE	Clindamycin HCl
2	E14	555899	332984	398396	215086	125.008	104.452	111.101	96.5976	FALSE	Dexmedetomidine HCl
2	F14	474830	239262	415394	196488	106.777	108.908	93.4605	84.634	FALSE	Clonidine HCl
2	G14	439455	256706	400044	236323	98.8224	104.884	108.346	105.698	FALSE	Betaxolol
2	H14	535420	259751	533327	181842	120.403	139.828	89.9819	61.0057	FALSE	Clozapine
2	I14	433305	180925	433192	237981	97.4394	113.574	77.4456	98.2945	FALSE	Detomidine HCl
2	J14	482473	232244	390832	187607	108.496	102.468	89.282	85.887	FALSE	Pramipexole
2	K14	505501	277020	416610	236038	113.674	109.227	101.644	101.373	FALSE	Almotriptan Malate
2	L14	422827	208604	381899	215476	95.0831	100.126	91.5066	100.953	FALSE	Domperidone
2	M14	420184	211716	337354	218002	94.4887	88.4474	93.4559	115.623	FALSE	Ambrisentan
2	N14	483606	252704	348722	182024	108.751	91.4279	96.9198	93.3935	FALSE	Estriol
2	O14	406932	238230	304343	135971	91.5088	79.7928	108.584	79.9373	FALSE	Bexarotene
2	P14	473943	268433	386622	211982	106.578	101.365	105.051	98.1026	FALSE	Famciclovir
2	A15	95635.8	18689.5	163193	16475	21.5061	42.786	36.2468	18.0631	FALSE	Teniposide
2	B15	512768	302008	396782	183042	115.309	104.028	109.242	82.5404	FALSE	Sulfamethizole
2	C15	456783	218553	426402	218751	102.719	111.794	88.7441	91.7909	FALSE	Tetrabenazine (Xenazine)
2	D15	532443	280323	372065	209898	119.733	97.548	97.6512	100.939	FALSE	Sulbactam
2	E15	588676	301807	404589	213319	132.378	106.075	95.0924	94.3374	FALSE	Rifaximin
2	F15	538116	291985	450913	245050	121.009	118.22	100.641	97.2366	FALSE	Tolfenamic Acid
2	G15	259700	128100	149053	65373.8	58.4	39.0788	91.489	78.4748	FALSE	Simvastatin
2	H15	502192	286081	445907	291432	112.93	116.908	105.66	116.94	FALSE	Pranoprofen
2	I15	491396	334777	380288	191256	110.503	99.704	126.362	89.9851	FALSE	Ramipril
2	J15	515597	169482	467790	182578	115.945	122.645	60.9687	69.8336	FALSE	Sulphadimethoxine
2	K15	391932	203820	399846	243573	88.1356	104.832	96.4561	108.995	FALSE	Fenofibrate
2	L15	508319	248474	460913	139833	114.308	120.842	90.6647	54.2824	FALSE	Rimantadine
2	M15	438087	251265	416485	235484	98.5147	109.194	106.381	101.165	FALSE	Ranolazine
2	N15	434187	241087	404416	215562	97.6378	106.03	102.988	95.3699	FALSE	Primidone
2	O15	433892	216280	287737	111164	97.5713	75.4389	92.4542	69.1251	FALSE	Ranitidine Hydrochloride
2	P15	543626	317869	391132	186880	122.248	102.547	108.453	85.4884	FALSE	Nefiracetam
2	A16	416148	230328	473154	257975	93.5811	124.052	102.658	97.5535	FALSE	Temocapril HCl
2	B16	564703	159232	471224	102414	126.987	123.546	52.3	38.8866	FALSE	Fluocinolone Acetonide
2	C16	469400	262805	430885	192152	105.556	112.969	103.844	79.7907	FALSE	Gabexate Mesylate
2	D16	611971	279912	548824	212793	137.617	143.891	84.8368	69.3734	FALSE	Gallamine Triethiodide
2	E16	550684	295357	313378	169572	123.835	82.1614	99.4803	96.8176	FALSE	Rasagiline Mesylate
2	F16	565003	343118	307491	166191	127.055	80.618	112.638	96.7036	FALSE	Hexestrol
2	G16	494912	281240	427114	241806	111.293	111.981	105.4	101.296	FALSE	Naltrexone HCl
2	H16	479792	258298	588671	243984	107.893	154.338	99.853	74.1577	FALSE	Imatinib (STI571)
2	I16	422457	196138	361882	195665	94.9999	94.8783	86.1138	96.7418	FALSE	Levosulpiride
2	J16	640348	66611.9	465485	32787.5	143.998	122.041	19.2943	12.6029	TRUE	Lincomycin HCl
2	K16	495137	277203	425905	216817	111.344	111.664	103.84	91.0853	FALSE	Pantoprazole
2	L16	499561	88529.5	367167	34941.7	112.339	96.2638	32.8694	17.0274	FALSE	Loperamide HCl
2	M16	448559	225597	325924	169499	100.87	85.4507	93.2839	93.0509	FALSE	Flunixin Meglumin
2	N16	492257	320345	292712	160117	110.696	76.7433	120.703	97.8733	FALSE	Manidipine
2	O16	516963	304741	358586	175612	116.252	94.0141	109.336	87.6253	FALSE	Imidapril HCl
2	P16	463104	198273	337293	172263	104.14	88.4316	79.4102	91.3804	FALSE	Manidipine 2HCl
2	A17	506147	232201	442600	123830	113.82	116.041	85.0901	50.0592	FALSE	AICAR (Acadesine)
2	B17	494936	271065	391417	226882	111.299	102.622	101.582	103.712	FALSE	Nicorandil
2	C17	497271	294820	489773	172149	111.824	128.409	109.965	62.8894	FALSE	Acipimox
2	D17	416329	192684	273552	81759.1	93.6218	71.7199	85.8426	53.4766	FALSE	Tamoxifen Citrate
2	E17	1006713	24546.9	849335	7318.27	226.384	222.679	4.52255	1.54169	TRUE	Aciclovir
2	F17	504526	272515	446905	279727	113.455	117.17	100.184	111.992	FALSE	Meglumine
2	G17	524874	245291	390380	205322	118.031	102.35	86.6801	94.1056	FALSE	Nifedipine
2	H17	440175	248625	392904	236250	98.9842	103.012	104.764	107.586	FALSE	Aripiprazole
2	I17	488947	273170	301238	192339	109.952	78.9785	103.625	114.242	FALSE	Amiloride HCl
2	J17	526600	223014	408135	192011	118.419	107.005	78.5498	84.1766	FALSE	Methscopolamine
2	K17	344992	161938	167814	19009.9	77.5801	43.9975	87.0627	20.2684	FALSE	Amlodipine Besylate
2	L17	499485	174041	455853	136443	112.322	119.516	64.6282	53.5542	FALSE	Amiodarone HCl
2	M17	468576	264897	317157	158634	105.371	83.1522	104.855	89.4934	FALSE	Chlorpheniramine Maleate
2	N17	563671	278696	401952	231625	126.755	105.384	91.7061	103.105	FALSE	Adenine HCl
2	O17	494416	261152	324984	195499	111.182	85.2044	97.97	107.634	FALSE	Fenoprofen Calcium
2	P17	481156	173268	371436	111066	108.2	97.3833	66.7919	53.5015	FALSE	Mometasone furoate
2	A18	457012	204480	530885	209173	102.77	139.187	82.988	70.4976	FALSE	Lapatinib
2	B18	528398	230231	369098	161174	118.823	96.7702	80.8155	78.1305	FALSE	Milrinone
2	C18	525284	294944	370175	158694	118.123	97.0526	104.145	76.7048	FALSE	Cisatracurium Besylate
2	D18	383384	15260.2	332241	12019.7	86.2133	87.1069	7.38276	6.47303	FALSE	Mitoxantrone 2HCl
2	E18	182202	79580.2	129880	12340	40.9725	34.0518	81.0112	16.9998	FALSE	Dronedarone HCl
2	F18	582131	240314	331699	179891	130.907	86.9649	76.5687	97.0361	FALSE	Moroxydine HCl
2	G18	461665	251249	429912	189334	103.817	112.714	100.942	78.7985	FALSE	Conivaptan HCl
2	H18	489598	37064.9	440405	36189	110.098	115.465	14.0416	14.7025	TRUE	Mycophenolic acid
2	I18	470108	258714	441719	164106	105.716	115.81	102.074	66.4733	FALSE	Ibutilide Fumarate
2	J18	524710	245984	400529	209847	117.994	105.011	86.9522	93.7425	FALSE	Nateglinide
2	K18	494657	303115	450826	280689	111.236	118.198	113.657	111.4	FALSE	Probucol
2	L18	492885	303983	336399	170513	110.837	88.1971	114.392	90.6925	FALSE	Nitrendipine
2	M18	428774	261260	345749	157255	96.4205	90.6485	113.015	81.379	FALSE	Dextrose
2	N18	481214	228542	409589	150773	108.213	107.386	88.0889	65.8631	FALSE	Novobiocin Sodium
2	O18	408693	246658	289928	139487	91.9048	76.0134	111.941	86.0816	FALSE	Xylose
2	P18	531878	278139	532065	160420	119.606	139.497	96.9934	53.9463	FALSE	Olanzapine
2	A19	507991	246240	489372	312504	114.234	128.304	89.9073	114.257	FALSE	Erdosteine
2	B19	603640	210145	535371	215760	135.743	140.364	64.5705	72.1081	FALSE	Propylthiouracil
2	C19	510541	256529	449107	193119	114.808	117.747	93.1964	76.9386	FALSE	Betaxolol HCl
2	D19	502754	250913	315272	140516	113.057	82.658	92.568	79.7458	FALSE	Capsaicin(Vanilloid)
2	E19	535114	292112	512755	256026	120.334	134.434	101.25	89.3394	FALSE	Proparacaine HCl
2	F19	597620	222310	531210	192189	134.39	139.273	68.9965	64.7339	FALSE	Fluticasone propionate
2	G19	520838	253564	379634	143931	117.123	99.5324	90.2979	67.8357	FALSE	Pranlukast
2	H19	516002	283682	381842	190968	116.036	100.111	101.97	89.4841	FALSE	Lacidipine
2	I19	396304	176980	348685	171110	89.1187	91.4182	82.8302	87.8035	FALSE	Oxfendazole
2	J19	436365	219413	429529	169618	98.1274	112.614	93.2623	70.6559	FALSE	Elvitegravir (GS-9137, JTK-303)
2	K19	652138	351408	380307	175538	146.649	99.7089	99.9459	82.5857	FALSE	Carvedilol
2	L19	568324	277204	403946	203594	127.802	105.906	90.4683	90.1803	FALSE	Maraviroc
2	M19	510262	220611	363450	226286	114.745	95.2893	80.1912	111.399	FALSE	Atracurium Besylate
2	N19	502494	267959	405216	214613	112.998	106.24	98.9079	94.7628	FALSE	Raltegravir (MK-0518)
2	O19	510253	267347	224000	110173	114.743	58.7284	97.181	88.0027	FALSE	Butoconazole nitrate
2	P19	410474	202550	316496	95351.1	92.3054	82.979	91.5247	53.9045	FALSE	Pyrimethamine
2	A20	511801	317644	285716	175980	115.091	74.909	115.115	110.204	FALSE	Mestranol
2	B20	473413	232252	418170	185307	106.459	109.636	90.9937	79.2881	FALSE	Olopatadine HCl
2	C20	478776	241964	437391	200794	107.665	114.675	93.7369	82.1388	FALSE	Naftopidil
2	D20	501773	296867	417191	283560	112.836	109.379	109.736	121.613	FALSE	Ozagrel
2	E20	488123	309993	379394	163213	109.767	99.4695	117.792	76.9721	FALSE	S- (+)-Rolipram
2	F20	551951	325380	394153	188986	124.12	103.339	109.341	85.7893	FALSE	Pancuronium dibromide
2	G20	382104	81729.7	177054	13305.7	85.9255	46.4201	39.6726	13.4462	FALSE	Bazedoxifene HCl
2	H20	384945	180162	255141	69607.9	86.5644	66.8929	86.8074	48.8142	FALSE	Phenoxybenzamine HCl
2	I20	450489	235187	405414	190990	101.304	106.292	96.8328	84.2907	FALSE	Atropine sulfate monohydrate
2	J20	576079	247489	484918	188098	129.546	127.136	79.683	69.4037	FALSE	Propafenone HCl
2	K20	470729	272791	416332	212897	105.855	109.154	107.486	91.4951	FALSE	Roflumilast
2	L20	532884	317785	323711	125514	119.832	84.8705	110.61	69.375	FALSE	Pyrantel Pamoate
2	M20	289749	169696	289116	88379.4	65.1572	75.8004	108.628	54.695	FALSE	Sonidegib (Erismodegib, NVP-LDE225)
2	N20	452287	254329	342471	158354	101.708	89.7892	104.297	82.732	FALSE	Quinine HCl Dihydrate
2	O20	442248	220893	324385	159266	99.4505	85.0474	92.642	87.8474	FALSE	Dabigatran Etexilate
2	P20	480396	201601	322584	192807	108.029	84.5751	77.837	106.942	FALSE	Racecadotril
2	A21	530733	241882	487354	190572	119.348	127.775	84.5317	69.9653	FALSE	Azithromycin
2	B21	525232	326198	414645	264386	118.111	108.712	115.192	114.086	FALSE	Sulindac
2	C21	482250	247425	343733	135560	108.446	90.1199	95.162	70.5636	FALSE	Albendazole Oxide
2	D21	514882	320603	312406	88815.8	115.784	81.9066	115.492	50.8674	FALSE	Pramipexole 2HCl Monohydrate
2	E21	425007	201640	323099	177808	95.5734	84.7102	87.998	98.4654	FALSE	Chloroxine
2	F21	432470	202496	375845	205648	97.2515	98.5392	86.8466	97.9002	FALSE	Mirtazapine
2	G21	460314	248389	251317	168090	103.513	65.8904	100.085	119.67	FALSE	Lomustine
2	H21	350946	167758	351004	230966	78.9188	92.0264	88.6619	117.734	FALSE	Benidipine HCl
2	I21	517334	326982	436603	222609	116.335	114.469	117.232	91.2272	FALSE	Chenodeoxycholic Acid
2	J21	366932	208228	370302	228038	82.5137	97.0859	105.256	110.184	FALSE	Formoterol Hemifumarate
2	K21	370816	212901	318474	99103.8	83.3872	83.4975	106.491	55.6781	FALSE	Cimetidine
2	L21	488027	266840	397810	195304	109.745	104.298	101.414	87.8426	FALSE	Chlormezanone
2	M21	364576	165689	234287	21143.9	81.984	61.4253	84.2944	16.1475	FALSE	Clemastine Fumarate
2	N21	450022	168836	430492	232159	101.199	112.866	69.5861	96.4914	FALSE	Ketotifen Fumarate
2	O21	375808	218519	233553	82488	84.5098	61.233	107.849	63.1936	FALSE	Curcumin
2	P21	430117	165846	462747	239671	96.7225	121.323	71.5171	92.6701	FALSE	Urapidil HCl
2	A22	500340	235803	426253	230885	112.514	111.755	87.4133	96.9163	FALSE	Tebipenem Pivoxil
2	B22	561749	312274	369657	235574	126.323	96.9166	103.107	114.024	FALSE	Ribavirin
2	C22	187112	29604.2	205764	39265.5	42.0767	53.9473	29.3457	34.1436	FALSE	Bazedoxifene Acetate
2	D22	483419	250033	360810	216450	108.709	94.5971	95.9325	107.337	FALSE	Rosiglitazone maleate
2	E22	508665	284634	420829	187041	114.386	110.333	103.788	79.5241	FALSE	Rosuvastatin Calcium
2	F22	518732	286499	505004	168380	116.65	132.402	102.441	59.6576	FALSE	Roxithromycin
2	G22	297669	139518	181268	74242.7	66.9382	47.5249	86.9336	73.2825	FALSE	Telotristat Etiprate (LX 1606 Hippurate)
2	H22	430653	236421	318031	112682	96.843	83.3815	101.824	63.3946	FALSE	Scopolamine HBr
2	I22	149219	44274.8	111238	10780.1	33.5556	29.1644	55.0332	17.3395	FALSE	Gandotinib (LY2784544)
2	J22	484052	260149	385586	183976	108.851	101.093	99.6834	85.3709	FALSE	Sotalol HCl
2	K22	282695	96664.9	353154	180103	63.571	92.5899	63.4225	91.2484	FALSE	Ixazomib (MLN2238)
2	L22	502610	271785	361941	150962	113.024	94.8937	100.297	74.6271	FALSE	Spectinomycin 2HCl
2	M22	251556	99416.4	371036	181539	56.5685	97.2782	73.3021	87.5433	FALSE	Ixazomib Citrate (MLN9708)
2	N22	398639	252193	350240	247154	89.6439	91.826	117.34	126.261	FALSE	Sulfadoxine
2	O22	483194	240339	336063	190162	108.658	88.1091	92.2561	101.244	FALSE	Aliskiren Hemifumarate
2	P22	459558	189938	410095	190294	103.343	107.519	76.6591	83.0247	FALSE	Tenoxicam
2	A23	399326	250284	472188	212864	89.7984	123.798	116.251	80.6595	FALSE	DMSO
2	B23	465119	293201	386161	246418	104.594	101.244	116.921	114.175	FALSE	DMSO
2	C23	432943	312691	440282	255050	97.358	115.433	133.96	103.648	FALSE	DMSO
2	D23	458316	283517	366584	224348	103.064	96.1109	114.738	109.501	FALSE	DMSO
2	E23	486777	200063	469151	216400	109.464	123.002	76.2306	82.5304	FALSE	DMSO
2	F23	507771	260387	359095	154476	114.185	94.1476	95.114	76.9697	FALSE	DMSO
2	G23	463108	246156	361933	268131	104.141	94.8917	98.5874	132.552	FALSE	DMSO
2	H23	456605	250124	401456	205719	102.679	105.254	101.603	91.6866	FALSE	DMSO
2	I23	426959	263722	391556	229655	96.0123	102.658	114.565	104.942	FALSE	DMSO
2	J23	446889	241309	339763	195612	100.494	89.0792	100.154	103.012	FALSE	DMSO
2	K23	415060	213607	352160	220724	93.3365	92.3295	95.4547	112.144	FALSE	DMSO
2	L23	405985	228047	265627	97341.2	91.2958	69.6422	104.185	65.568	FALSE	DMSO
2	M23	429198	231300	298942	133526	96.5158	78.3768	99.9563	79.918	FALSE	DMSO
2	N23	422293	272958	417683	246392	94.963	109.508	119.888	105.547	FALSE	DMSO
2	O23	420154	178046	279646	141426	94.4821	73.3177	78.599	90.4872	FALSE	DMSO
2	P23	441727	189077	421276	312561	99.3332	110.45	79.3922	132.75	FALSE	DMSO
2	A24	900644	1593.96	836592	6360.35	202.532	219.338	0.328258	1.3603	FALSE	DMSO
2	B24	975106	2890.79	853839	7352.31	219.277	223.86	0.549866	1.54069	FALSE	DMSO
2	C24	936526	2841.26	829056	6118.93	210.601	217.362	0.562709	1.32057	FALSE	DMSO
2	D24	1030938	3189.46	774161	5592.77	231.832	202.97	0.573822	1.2926	FALSE	DMSO
2	E24	936348	2437.36	816882	7802.65	210.561	214.17	0.482808	1.70903	FALSE	DMSO
2	F24	916111	2542.59	758850	6145.24	206.01	198.955	0.514779	1.44894	FALSE	DMSO
2	G24	930475	3327.19	795454	4514.14	209.24	208.552	0.663231	1.01538	FALSE	DMSO
2	H24	918747	2344.51	766535	4987.69	206.603	200.97	0.473313	1.16422	FALSE	DMSO
2	I24	900525	2225.35	723688	6943.77	202.505	189.737	0.458347	1.71677	FALSE	DMSO
2	J24	929002	3017.68	771349	6255.11	208.909	202.232	0.602489	1.45095	FALSE	DMSO
2	K24	890294	4001.91	870136	5701.1	200.205	228.132	0.833732	1.1723	FALSE	DMSO
2	L24	906430	1852.39	790822	8588.79	203.833	207.338	0.379046	1.94322	FALSE	DMSO
2	M24	852516	3127.56	842498	13534.7	191.709	220.886	0.680449	2.8744	FALSE	DMSO
2	N24	938168	900.662	787273	6725.56	210.97	206.407	0.178063	1.52852	FALSE	DMSO
2	O24	663336	552.468	850426	11323.3	149.168	222.965	0.154478	2.38234	FALSE	DMSO
2	P24	832690	2424.98	877652	7456	187.251	230.103	0.540153	1.52003	FALSE	DMSO
3	A1	698166	1655.86	889096	5569.56	198.939	238.679	0.468375	1.1361	FALSE	DMSO
3	B1	529761	1587.77	839803	6369.63	150.953	225.446	0.591884	1.37557	FALSE	DMSO
3	C1	595005	2231.54	895014	5099.11	169.543	240.268	0.740651	1.03326	FALSE	DMSO
3	D1	498586	1723.95	836511	7330.65	142.069	224.563	0.682832	1.58933	FALSE	DMSO
3	E1	693108	2110.83	849693	5761.45	197.497	228.101	0.601427	1.22974	FALSE	DMSO
3	F1	517027	2729.84	840875	6645.09	147.324	225.734	1.04269	1.43322	FALSE	DMSO
3	G1	458453	408.548	812829	6584.74	130.634	218.205	0.175986	1.46921	FALSE	DMSO
3	H1	394122	1061.61	816960	7264.1	112.303	219.314	0.53194	1.6126	FALSE	DMSO
3	I1	466904	662.343	856635	7606.11	133.042	229.965	0.280147	1.61032	FALSE	DMSO
3	J1	393142	905.305	835791	4288.2	112.024	224.369	0.454753	0.930512	FALSE	DMSO
3	K1	410773	886.734	847761	8084.3	117.048	227.583	0.426306	1.72947	FALSE	DMSO
3	L1	671885	3215.77	812521	4422.84	191.45	218.122	0.945191	0.987213	FALSE	DMSO
3	M1	544472	1131.24	850905	11911.3	155.144	228.427	0.410309	2.53877	FALSE	DMSO
3	N1	651453	2638.54	805870	8879.73	185.628	216.337	0.799853	1.99838	FALSE	DMSO
3	O1	495985	1279.81	899695	3890.49	141.328	241.524	0.509573	0.784248	FALSE	DMSO
3	P1	669780	659.248	910576	7202.2	190.85	244.445	0.194378	1.43448	FALSE	DMSO
3	A2	306833	168025	417449	205544	87.4305	112.065	108.143	89.299	FALSE	DMSO
3	B2	350591	173248	392430	224737	99.899	105.348	97.5879	103.862	FALSE	DMSO
3	C2	342379	174250	316253	238220	97.5589	84.8986	100.507	136.612	FALSE	DMSO
3	D2	241548	93681.3	427129	242385	68.8277	114.663	76.5914	102.918	FALSE	DMSO
3	E2	315651	225636	347622	167461	89.9431	93.3195	141.166	87.368	FALSE	DMSO
3	F2	290324	185016	318322	196177	82.7263	85.454	125.851	111.77	FALSE	DMSO
3	G2	395581	153452	342697	145918	112.719	91.9976	76.6065	77.2223	FALSE	DMSO
3	H2	258083	166924	357204	230204	73.5393	95.8919	127.729	116.88	FALSE	DMSO
3	I2	231210	141426	330142	141491	65.8821	88.6272	120.796	77.7268	FALSE	DMSO
3	J2	311454	176485	366834	133476	88.7472	98.4772	111.903	65.99	FALSE	DMSO
3	K2	369858	156276	337671	227549	105.389	90.6483	83.4423	122.215	FALSE	DMSO
3	L2	336633	139155	327535	212702	95.9216	87.9271	81.6345	117.776	FALSE	DMSO
3	M2	231933	91299.6	299456	181075	66.088	80.3895	77.7386	109.665	FALSE	DMSO
3	N2	319857	185037	328265	224692	91.1416	88.1232	114.243	124.139	FALSE	DMSO
3	O2	234736	120960	354757	240238	66.8866	95.2351	101.763	122.816	FALSE	DMSO
3	P2	348651	243908	459418	303594	99.3461	123.331	138.154	119.848	FALSE	DMSO
3	A3	328315	171581	392958	269832	93.5514	105.49	103.207	124.535	FALSE	Vardenafil HCl Trihydrate
3	B3	301832	188099	337346	206453	86.0053	90.561	123.07	110.991	FALSE	Laquinimod
3	C3	296355	189966	340710	197363	84.4447	91.4642	126.588	105.057	FALSE	Xylazine HCl
3	D3	261878	164984	364617	131336	74.6206	97.8818	124.415	65.3268	FALSE	Tofacitinib (CP-690550,Tasocitinib)
3	E3	416357	26450.4	394725	192367	118.639	105.965	12.5457	88.3854	FALSE	Maprotiline HCl
3	F3	373436	230152	336283	154327	106.408	90.2756	121.711	83.2306	FALSE	Istradefylline
3	G3	367080	187752	403305	246161	104.597	108.268	101.008	110.696	FALSE	Naphazoline HCl
3	H3	187561	106947	280383	143227	53.4444	75.2692	112.605	92.6441	FALSE	Sotrastaurin
3	I3	302225	204053	300391	160222	86.1173	80.6404	133.334	96.7341	FALSE	Epinephrine bitartrate
3	J3	306400	163325	272082	141364	87.307	73.0408	105.267	94.2286	FALSE	Torcetrapib
3	K3	337176	200441	421558	228678	96.0764	113.168	117.398	98.3813	FALSE	L-Adrenaline
3	L3	207112	122420	329286	169406	59.0154	88.3974	116.729	93.3041	FALSE	Sofosbuvir (PSI-7977, GS-7977)
3	M3	302444	134428	308502	156494	86.1799	82.8177	87.7754	91.9993	FALSE	Phenytoin Sodium
3	N3	139284	49650.9	270440	131080	39.6882	72.6	70.3974	87.9045	FALSE	Lonafarnib
3	O3	175668	101862	308762	164478	50.0556	82.8875	114.511	96.6113	FALSE	Phenytoin
3	P3	326308	74386.7	426314	198788	92.9795	114.444	45.0192	84.5679	FALSE	Galeterone
3	A4	400282	144061	301372	128030	114.058	80.9038	71.0739	77.0467	FALSE	Biotin (Vitamin B7)
3	B4	269844	182243	282607	162783	76.8906	75.8662	133.373	104.465	FALSE	Grazoprevir
3	C4	262040	149516	375377	219166	74.6669	100.77	112.681	105.889	FALSE	Sulfamerazine
3	D4	272228	159405	383332	210128	77.5697	102.906	115.638	99.4153	FALSE	Iron sucrose
3	E4	352939	211567	396770	213499	100.568	106.513	118.38	97.5891	FALSE	Sulfamethazine
3	F4	500465	259614	449044	258714	142.605	120.546	102.443	104.49	FALSE	Metaxalone
3	G4	407324	251198	368402	229455	116.065	98.898	121.789	112.959	FALSE	Sodium salicylate
3	H4	370519	92659.9	402856	204119	105.577	108.147	49.3869	91.8921	FALSE	Tipiracil hydrochloride
3	I4	367008	193458	406663	178775	104.577	109.169	104.098	79.7292	FALSE	Methylthiouracil
3	J4	466709	231938	271793	200812	132.986	72.9631	98.1421	133.998	FALSE	Avibactam sodium
3	K4	496197	109053	393849	215698	141.389	105.729	43.4023	99.3253	FALSE	Methenamine
3	L4	341996	215854	318649	168948	97.4499	85.5417	124.643	96.1582	FALSE	Boceprevir
3	M4	353809	162096	366090	219124	100.816	98.2773	90.4761	108.554	FALSE	Milnacipran HCl
3	N4	229400	120194	243360	130031	65.3661	65.3303	103.471	96.9043	FALSE	Umeclidinium bromide
3	O4	203225	68185.7	286342	171059	57.9077	76.869	66.2593	108.344	FALSE	Darifenacin HBr
3	P4	240904	82506.6	332496	185793	68.6443	89.259	67.6355	101.342	FALSE	Calcipotriene
3	A5	152645	6443.91	291886	5438.02	43.4954	78.3572	8.33675	3.37888	FALSE	Ciclopirox
3	B5	227180	124828	275708	141593	64.7338	74.0142	108.511	93.14	FALSE	Dabrafenib (GSK2118436)
3	C5	375751	232476	277390	154180	107.068	74.4658	122.182	100.805	FALSE	Dopamine HCl
3	D5	174058	33041.3	231740	51114.9	49.597	62.2108	37.488	40.003	FALSE	Alpelisib (BYL719)
3	E5	357660	231698	439416	228499	101.913	117.962	127.932	94.3088	FALSE	Ritodrine HCl
3	F5	130878	58321.8	186358	67077.7	37.2929	50.0281	88.0025	65.2791	FALSE	Tideglusib
3	G5	276715	70197.5	227738	78716.6	78.8485	61.1365	50.0978	62.6868	FALSE	Isoconazole nitrate
3	H5	318528	185233	317172	92731.1	90.7628	85.1454	114.842	53.0242	FALSE	Clindamycin
3	I5	188300	59996.2	171930	90949.9	53.6551	46.155	62.922	95.9387	FALSE	Econazole nitrate
3	J5	282551	104856	317191	117767	80.5114	85.1504	73.2869	67.336	FALSE	Baricitinib (LY3009104, INCB028050)
3	K5	276923	154397	158466	16174.8	78.9076	42.5403	110.106	18.5118	FALSE	Miconazole
3	L5	46870	5431.83	144952	6676.04	13.3554	38.9127	22.8866	8.35291	FALSE	Carfilzomib (PR-171)
3	M5	383007	146093	334037	228521	109.136	89.6728	75.3273	124.072	FALSE	Secnidazole
3	N5	353945	141186	302327	193140	100.855	81.1601	78.7745	115.861	FALSE	Alogliptin（SYK-322）benzoate
3	O5	201832	83965.9	287646	147675	57.5109	77.2188	82.1567	93.1092	FALSE	Acetanilide
3	P5	523950	148072	367846	187296	149.297	98.7489	55.8102	92.3436	FALSE	Camostat Mesilate
3	A6	343073	173529	390918	231334	97.7569	104.943	99.8884	107.324	FALSE	Entacapone
3	B6	254776	133207	272385	190236	72.597	73.1222	103.252	126.664	FALSE	Benznidazole
3	C6	189918	56260.4	226356	147849	54.1159	60.7655	58.5017	118.46	FALSE	Estradiol valerate
3	D6	252487	166654	261828	78659.4	71.9448	70.2881	130.348	54.4852	FALSE	Cholic acid
3	E6	396623	231008	364349	184052	113.015	97.8099	115.021	91.6154	FALSE	Articaine HCl
3	F6	482873	266085	404580	198830	137.592	108.61	108.822	89.1295	FALSE	Oxiglutatione
3	G6	417389	281222	429105	270511	118.933	115.194	133.057	114.332	FALSE	Gliquidone
3	H6	332660	216876	413580	240822	94.7896	111.026	128.748	105.604	FALSE	Balsalazide disodium
3	I6	456136	259306	349366	195340	129.973	93.7877	112.266	101.404	FALSE	Butenafine HCl
3	J6	364842	259796	419100	245952	103.96	112.508	140.623	106.433	FALSE	Lumefantrine
3	K6	353926	260910	349848	224793	100.849	93.9173	145.582	116.532	FALSE	Mepivacaine HCl
3	L6	518795	196406	355333	147634	147.828	95.3896	74.7634	75.3523	FALSE	Levothyroxine sodium
3	M6	388695	216501	329938	223712	110.756	88.5723	109.997	122.971	FALSE	Ethynodiol diacetate
3	N6	326685	165357	272785	157557	93.0871	73.2294	99.9591	104.752	FALSE	Sodium benzoate
3	O6	215286	128094	193068	98275.9	61.3446	51.8295	117.501	92.3167	FALSE	Sertaconazole nitrate
3	P6	262099	73538.6	350814	138324	74.6836	94.1766	55.409	71.5099	FALSE	Quinidine sulfate
3	A7	271362	83340.7	404718	186957	77.3232	108.647	60.6509	83.7788	FALSE	Clomipramine HCl
3	B7	285177	156231	277093	161838	81.2597	74.386	108.189	105.925	FALSE	Prucalopride
3	C7	152644	53652.9	252616	126579	43.495	67.815	69.4135	90.875	FALSE	Phenformin HCl
3	D7	317358	149669	370144	162734	90.4294	99.3658	93.135	79.7353	FALSE	Cobicistat (GS-9350)
3	E7	397149	260675	350407	148793	113.165	94.0673	129.621	77.0114	FALSE	Ceftiofur HCl
3	F7	281893	144980	372342	191357	80.324	99.9557	101.567	93.2065	FALSE	S-Ruxolitinib (INCB018424)
3	G7	297246	173345	414154	193545	84.6987	111.18	115.166	84.7547	FALSE	Tiotropium Bromide hydrate
3	H7	421166	258911	450289	247261	120.009	120.881	121.402	99.5884	FALSE	Pirfenidone
3	I7	423226	193738	430249	181192	120.596	115.501	90.4009	76.3774	FALSE	Trospium chloride
3	J7	400160	90292.2	417490	159324	114.023	112.076	44.5601	69.212	FALSE	Icotinib
3	K7	394906	154826	420654	170939	112.526	112.925	77.4246	73.6986	FALSE	Tolterodine tartrate
3	L7	405908	117960	336679	220627	115.661	90.3819	57.3904	118.847	FALSE	Evacetrapib (LY2484595)
3	M7	297226	159116	359367	173582	84.693	96.4727	105.72	87.6012	FALSE	Sulbactam sodium
3	N7	387941	158948	307912	168854	110.542	82.6594	80.9134	99.4557	FALSE	Carbazochrome sodium sulfonate (AC-17)
3	O7	246012	48620.3	290617	91661.7	70.0998	78.0165	39.0293	57.2021	FALSE	Azelastine HCl
3	P7	260615	148478	318146	203098	74.2607	85.4067	112.51	115.777	FALSE	Clevudine
3	A8	342710	128576	322256	164654	97.6533	86.5101	74.0909	92.6651	FALSE	Tylosin tartrate
3	B8	227394	145248	348676	220402	64.7947	93.6024	126.142	114.641	FALSE	Betaine
3	C8	351540	134765	362246	221342	100.169	97.2454	75.7064	110.816	FALSE	Benztropine mesylate
3	D8	362594	232382	368230	218638	103.319	98.8519	126.564	107.684	FALSE	L-Cycloserine
3	E8	353846	204085	368714	205633	100.826	98.9819	113.901	101.145	FALSE	Altrenogest
3	F8	440354	282144	429162	231710	125.476	115.209	126.532	97.9192	FALSE	Histamine
3	G8	348914	207883	506367	275935	99.421	135.935	117.66	98.8294	FALSE	Ampicillin sodium
3	H8	331580	220617	364234	244906	94.4819	97.7792	131.396	121.945	FALSE	Pyridoxine
3	I8	430363	280671	388329	291623	122.63	104.248	128.793	136.196	FALSE	Anagrelide HCl
3	J8	491347	237752	380634	210091	140.007	102.182	95.5576	100.103	FALSE	Oxaceprol
3	K8	354570	238646	461023	272500	101.033	123.762	132.918	107.198	FALSE	Antipyrine
3	L8	264897	163354	322976	166178	75.4809	86.7033	121.782	93.3145	FALSE	Pergolide Mesylate
3	M8	309080	211724	338579	201150	88.0707	90.8921	135.278	107.746	FALSE	Atomoxetine HCl
3	N8	433904	105953	213307	105170	123.639	57.2625	48.2226	89.4194	FALSE	Cabozantinib malate (XL184)
3	O8	303302	211072	332895	149860	86.4242	89.3662	137.431	81.6435	FALSE	Betahistine 2HCl
3	P8	246269	163552	390044	199483	70.1731	104.708	131.152	92.7548	FALSE	Sitagliptin phosphate monohydrate
3	A9	384137	172262	279803	152681	109.458	75.1134	88.5589	98.9639	FALSE	5-Aminolevulinic acid HCl
3	B9	324718	187834	467597	273972	92.5266	125.527	114.235	106.262	FALSE	Rivaroxaban
3	C9	299979	137371	304605	177920	85.4774	81.7716	90.4345	105.933	FALSE	Clarithromycin
3	D9	160895	8200.36	308955	28689.7	45.8462	82.9394	10.0651	16.8413	FALSE	Paroxetine HCl
3	E9	382201	253253	435134	229120	108.906	116.812	130.856	95.4955	FALSE	Rosiglitazone
3	F9	428886	289103	448197	211544	122.209	120.319	133.119	85.6006	FALSE	Zaltoprofen
3	G9	375708	232985	351379	193003	107.056	94.3282	122.464	99.617	FALSE	Terbinafine HCl
3	H9	313944	194984	296794	161429	89.4567	79.6749	122.653	98.6439	FALSE	Pazopanib
3	I9	461302	182748	375195	183368	131.445	100.722	78.2343	88.6362	FALSE	Cortisone acetate
3	J9	396643	222363	389547	184360	113.021	104.575	110.712	85.8325	FALSE	Amoxicillin
3	K9	292943	110022	328279	84755.1	83.4724	88.127	74.1695	46.8239	FALSE	Clomifene citrate
3	L9	263940	113428	407573	262102	75.2084	109.414	84.8678	116.63	FALSE	Aspirin
3	M9	436538	185991	384190	147528	124.389	103.136	84.1397	69.6421	FALSE	Cloxacillin Sodium
3	N9	303907	134516	315014	198407	86.5966	84.5658	87.4104	114.228	FALSE	Niflumic acid
3	O9	323116	171746	321951	152248	92.0703	86.4282	104.968	85.7639	FALSE	Amoxicillin Sodium
3	P9	127708	10012.5	235840	9820.62	36.3898	63.3117	15.483	7.55206	FALSE	Ciclopirox ethanolamine
3	A10	228389	138479	290272	132865	65.0782	77.9238	119.74	83.0136	FALSE	Brinzolamide
3	B10	266887	148335	376254	242374	76.048	101.006	109.761	116.829	FALSE	Lithocholic acid
3	C10	278271	142015	312666	158578	79.2917	83.9356	100.785	91.9831	FALSE	Carbenicillin disodium
3	D10	300119	144623	293348	171575	85.5171	78.7497	95.1643	106.075	FALSE	Ethambutol 2HCl
3	E10	484798	143098	412274	194323	138.14	110.676	58.2914	85.4837	FALSE	Eletriptan HBr
3	F10	218236	16216.6	286366	101738	62.1851	76.8753	14.6745	64.4326	FALSE	Pentamidine isethionate
3	G10	294001	186377	390440	252233	83.774	104.814	125.191	117.164	FALSE	Flumequine
3	H10	378716	245845	362908	160451	107.913	97.4232	128.197	80.1845	FALSE	Mirabegron
3	I10	371208	140926	383422	189040	105.774	102.93	74.9728	89.4172	FALSE	Amitriptyline HCl
3	J10	352753	219304	352439	218717	100.515	94.6128	122.773	112.549	FALSE	Acebutolol HCl
3	K10	358165	216442	353050	219554	102.057	94.7768	119.341	112.785	FALSE	Adrenalone HCl
3	L10	410826	269824	362535	167619	117.063	97.3231	129.704	83.8528	FALSE	Ampiroxicam
3	M10	316813	203452	389270	194008	90.2742	104.5	126.82	90.3882	FALSE	Azatadine dimaleate
3	N10	423449	44873.7	415882	75932.6	120.659	111.644	20.9277	33.1134	FALSE	Desloratadine
3	O10	280032	155420	285179	143082	79.7935	76.5566	109.605	90.9936	FALSE	(+,-)-Octopamine HCl
3	P10	294628	104980	342136	143860	83.9526	91.8468	70.3658	76.2581	FALSE	Hyoscyamine
3	A11	324003	226458	332109	215148	92.3229	89.1552	138.028	117.49	FALSE	Isoprenaline HCl
3	B11	217191	110311	274943	134434	61.8874	73.8089	100.301	88.6768	FALSE	Rimonabant
3	C11	371618	121687	430702	84761.3	105.89	115.623	64.6662	35.6915	FALSE	Medroxyprogesterone acetate
3	D11	210710	7183.63	270836	9316.13	60.0407	72.7064	6.73269	6.2384	FALSE	Cabazitaxel
3	E11	398732	251087	364856	159779	113.616	97.9462	124.358	79.4224	FALSE	Phenylephrine HCl
3	F11	346685	186160	359120	157901	98.7861	96.4062	106.043	79.7424	FALSE	Bufexamac
3	G11	460420	140169	468470	164532	131.194	125.761	60.1213	63.6961	FALSE	Prednisolone Acetate
3	H11	361019	153684	451391	230269	102.87	121.177	84.0675	92.5183	FALSE	Lamotrigine
3	I11	275374	156851	392353	170804	78.4662	105.328	112.485	78.9524	FALSE	Tetracaine HCl
3	J11	366387	280482	437725	251194	104.4	117.508	151.18	104.076	FALSE	Fenoprofen calcium hydrate
3	K11	407435	118677	503237	173684	116.096	135.095	57.5225	62.5939	FALSE	Tetracycline HCl
3	L11	317434	184580	373441	142144	90.451	100.251	114.832	69.032	FALSE	Linagliptin
3	M11	358600	171398	349677	197262	102.181	93.8712	94.39	102.311	FALSE	Xylometazoline HCl
3	N11	332378	175663	430278	182674	94.7094	115.509	104.371	76.9964	FALSE	Bindarit
3	O11	284096	135836	370264	187007	80.9514	99.3978	94.4236	91.599	FALSE	Phenacetin
3	P11	272212	153589	324616	169968	77.5653	87.1436	111.425	94.9604	FALSE	Vildagliptin (LAF-237)
3	A12	233070	114418	277591	193888	66.4121	74.5197	96.9478	126.675	FALSE	Ropinirole HCl
3	B12	77105.7	820.191	164899	233.677	21.9708	44.2673	2.10067	0.257006	FALSE	Ouabain
3	C12	389892	128589	297231	160649	111.098	79.7921	65.1311	98.0232	FALSE	Ticarcillin sodium
3	D12	337100	182366	352006	188116	96.0547	94.4964	106.835	96.9217	FALSE	Allylthiourea
3	E12	360724	237990	394099	216795	102.786	105.796	130.291	99.7674	FALSE	Azlocillin sodium salt
3	F12	268424	190244	380197	190126	76.4858	102.064	139.965	90.6939	FALSE	Avanafil
3	G12	328814	191754	299305	141455	93.6939	80.3487	115.166	85.7135	FALSE	Azacyclonol
3	H12	364632	256455	457324	207702	103.9	122.769	138.895	82.3683	FALSE	Sodium Picosulfate
3	I12	353603	179120	372077	201612	100.757	99.8846	100.037	98.2716	FALSE	Reboxetine mesylate
3	J12	384988	276310	413325	230509	109.7	110.958	141.736	101.144	FALSE	Tolcapone
3	K12	399332	175047	364904	184600	113.788	97.9591	86.5667	91.7482	FALSE	Triflusal
3	L12	349827	252696	353640	189308	99.6812	94.9351	142.651	97.0849	FALSE	Probenecid
3	M12	227128	18994.4	187568	70022.6	64.7188	50.353	16.5152	67.7054	FALSE	Trifluoperazine 2HCl
3	N12	411624	165324	312626	199248	117.29	83.9248	79.3168	115.588	FALSE	Procaine HCl
3	O12	313714	99506.2	293846	114639	89.391	78.8835	62.6392	70.7551	FALSE	Meptazinol HCl
3	P12	335305	180663	378176	205913	95.5432	101.522	106.405	98.7493	FALSE	Homatropine Methylbromide
3	A13	258165	127352	340905	153648	73.5627	91.5165	97.4181	81.7406	FALSE	Zidovudine
3	B13	83729.1	508692	158560	499977	23.8581	42.5656	1199.8	571.876	FALSE	Daunorubicin HCl
3	C13	319808	153569	327614	172217	91.1275	87.9483	94.8298	95.3363	FALSE	Quinapril HCl
3	D13	373793	278576	313204	157438	106.51	84.0802	147.177	91.1645	FALSE	Pravastatin sodium
3	E13	302195	159820	373489	219598	86.1089	100.264	104.441	106.634	FALSE	Thiamphenicol
3	F13	486146	179185	482069	246549	138.525	129.412	72.7891	92.7553	FALSE	Bepotastine Besilate
3	G13	386924	119784	445392	151932	110.252	119.566	61.1366	61.8659	FALSE	Clobetasol propionate
3	H13	343606	165733	423777	247707	97.9086	113.764	95.2528	106.01	FALSE	Fosaprepitant dimeglumine salt
3	I13	422711	197841	470870	233601	120.449	126.406	92.4278	89.9743	FALSE	Brompheniramine hydrogen maleate
3	J13	338114	194593	331006	227646	96.3436	88.859	113.656	124.73	FALSE	Rofecoxib
3	K13	406980	238963	430244	255562	115.967	115.5	115.955	107.727	FALSE	Dimethyl Fumarate
3	L13	368239	153523	424268	132298	104.928	113.895	82.3327	56.5534	FALSE	Cinepazide maleate
3	M13	442558	220534	354208	220947	126.104	95.0876	98.4091	113.129	FALSE	Miglitol
3	N13	376370	216080	351531	159024	107.245	94.3689	113.378	82.0436	FALSE	Azilsartan
3	O13	254782	124095	315082	69321.6	72.5988	84.5841	96.1867	39.9016	FALSE	Tolvaptan
3	P13	99035.7	21572.6	99978.2	43043	28.2197	26.8393	43.017	78.0804	FALSE	Otilonium Bromide
3	A14	454133	190498	346260	170838	129.403	92.9539	82.8393	89.4802	FALSE	Iopromide
3	B14	399441	194928	306267	151152	113.818	82.2178	96.3724	89.5072	FALSE	Homatropine Bromide
3	C14	316909	136803	315314	97997.3	90.3015	84.6464	85.2494	56.3658	FALSE	Fexofenadine HCl
3	D14	351797	157489	311460	167367	100.243	83.612	88.4073	97.4566	FALSE	Hydroxyzine 2HCl
3	E14	416208	281974	385672	202213	118.596	103.534	133.791	95.0899	FALSE	Flucloxacillin sodium
3	F14	369386	188112	377577	212929	105.254	101.361	100.569	102.276	FALSE	Aclidinium Bromide
3	G14	475215	233586	462475	234019	135.41	124.152	97.0702	91.7715	FALSE	Moclobemide (Ro 111163)
3	H14	433540	230990	445473	256341	123.535	119.588	105.219	104.361	FALSE	Diphemanil Methylsulfate
3	I14	347278	207606	360417	165386	98.9549	96.7543	118.057	83.2221	FALSE	Pazufloxacin mesylate
3	J14	398006	150253	431134	157891	113.41	115.739	74.5526	66.4187	FALSE	Vitamin D2
3	K14	332275	168891	431140	202363	94.6798	115.74	100.378	85.1249	FALSE	Medroxyprogesterone
3	L14	319645	174397	340854	173241	91.0812	91.5028	107.746	92.178	FALSE	Doxapram HCl
3	M14	370929	135065	362938	264690	105.694	97.4311	71.909	132.266	FALSE	Cefadroxil hydrate
3	N14	314503	135175	396090	218048	89.6159	106.331	84.8794	99.8397	FALSE	Dibucaine HCl
3	O14	302087	162796	279755	169653	86.078	75.1005	106.424	109.984	FALSE	Cefpirome sulfate
3	P14	336739	169263	416963	236365	95.952	111.934	99.2652	102.809	FALSE	Methazolamide
3	A15	304365	176691	333929	198430	86.7271	89.6437	114.643	107.77	FALSE	Pramiracetam
3	B15	258126	148140	315185	210845	73.5517	84.612	113.337	121.322	FALSE	Bosentan Hydrate
3	C15	307466	135913	309512	160163	87.6108	83.089	87.296	93.8489	FALSE	Clindamycin palmitate HCl
3	D15	396397	203607	317810	201863	112.951	85.3165	101.436	115.195	FALSE	Rupatadine Fumarate
3	E15	394334	263612	469346	131125	112.363	125.997	132.018	50.6685	FALSE	L-Thyroxine
3	F15	457360	278399	379324	254836	130.322	101.83	120.21	121.841	FALSE	Azelnidipine
3	G15	367427	206044	463956	202774	104.696	124.55	110.744	79.2649	FALSE	Gliclazide
3	H15	347951	196176	335910	93252.6	99.1468	90.1755	111.341	50.348	FALSE	Alverine Citrate
3	I15	352727	229246	371059	209738	100.508	99.6113	128.349	102.513	FALSE	Acemetacin
3	J15	394057	161417	362594	188223	112.284	97.3389	80.8946	94.1448	FALSE	Azilsartan Medoxomil
3	K15	355200	167178	338468	151194	101.212	90.8622	92.9472	81.0141	FALSE	Tioxolone
3	L15	381636	256306	397511	163944	108.745	106.712	132.629	74.7981	FALSE	Medetomidine HCl
3	M15	341479	107366	348169	221051	97.3027	93.4666	62.0916	115.145	FALSE	Idebenone
3	N15	321769	175060	317072	184340	91.6862	85.1184	107.442	105.44	FALSE	Epinephrine HCl
3	O15	226507	146553	317110	135738	64.542	85.1288	127.774	77.6313	FALSE	Mifepristone
3	P15	321106	156539	337344	182047	91.4974	90.5606	96.2727	97.871	FALSE	Diclofenac Potassium
3	A16	335008	151830	406293	187664	95.4586	109.07	89.5018	83.7697	FALSE	Cefamandole nafate
3	B16	243700	86943.3	317186	175857	69.441	85.1491	70.4547	100.552	FALSE	Norethindrone
3	C16	307072	165759	288025	133362	87.4984	77.3206	106.602	83.9741	FALSE	Tacrine hydrochloride hydrate
3	D16	422326	226452	302785	147436	120.339	81.2831	105.891	88.3109	FALSE	Olsalazine Sodium
3	E16	345820	196214	366062	218162	98.5396	98.2699	112.05	108.086	FALSE	Methoxyphenamine Hydrochloride
3	F16	420438	208935	390392	231317	119.801	104.801	98.1386	107.461	FALSE	Nafcillin Sodium
3	G16	151655	36571.2	257501	70152.6	43.2132	69.1266	47.6226	49.4093	FALSE	Thimerosal
3	H16	331639	197624	425465	215490	94.4986	114.217	117.681	91.8561	FALSE	Tetrahydrozoline HCl
3	I16	427876	211269	285637	160230	121.921	76.6796	97.5095	101.736	FALSE	Mafenide Acetate
3	J16	376461	97305.6	358482	173063	107.271	96.235	51.0443	87.5552	FALSE	Toltrazuril
3	K16	358365	242612	429837	199984	102.114	115.39	133.696	84.3793	FALSE	Amlexanox
3	L16	274214	178795	426951	242520	78.1359	114.616	128.764	103.018	FALSE	Pheniramine Maleate
3	M16	358552	183359	323154	169236	102.167	86.751	100.991	94.9793	FALSE	Cefepime Dihydrochloride Monohydrate
3	N16	321191	166624	405159	201936	91.5217	108.765	102.448	90.3924	FALSE	Estradiol Cypionate
3	O16	261187	62693.5	366484	119974	74.4239	98.3832	47.4024	59.3711	FALSE	Fludrocortisone acetate
3	P16	268253	126586	369685	179769	76.4373	99.2424	93.1905	88.1916	FALSE	Bisacodyl
3	A17	358479	248984	324173	217078	102.147	87.0248	137.163	121.446	FALSE	Buflomedil HCl
3	B17	242453	112416	302684	198961	69.0856	81.2561	91.5649	119.213	FALSE	Diclofenac Diethylamine
3	C17	288826	131704	428656	125681	82.2995	115.073	90.0518	53.1747	FALSE	Fluocinonide
3	D17	308108	166186	342324	183766	87.7938	91.8975	106.518	97.3581	FALSE	Naloxone HCl
3	E17	407547	185798	368526	237154	116.128	98.9312	90.0313	116.71	FALSE	Lonidamine
3	F17	30475.5	660.795	35508.1	1129.7	8.68382	9.53219	4.28199	5.77005	FALSE	Chlorhexidine?2HCl
3	G17	381831	242541	446732	194461	108.801	119.926	125.442	78.946	FALSE	Clorsulon
3	H17	476249	203058	429320	176760	135.705	115.252	84.2005	74.6703	FALSE	Piracetam
3	I17	423197	285120	400542	197352	120.588	107.526	133.05	89.3587	FALSE	Arecoline HBr
3	J17	432296	154426	399092	219820	123.18	107.137	70.5456	99.8939	FALSE	Chlorthalidone
3	K17	424300	243340	443313	290004	120.902	119.008	113.258	118.642	FALSE	Noradrenaline bitartrate monohydrate
3	L17	372401	191038	416287	237666	106.113	111.753	101.307	103.543	FALSE	Dexmedetomidine
3	M17	284704	96587.5	348601	131446	81.1247	93.5825	66.9974	68.3851	FALSE	Fostamatinib (R788)
3	N17	336914	187582	352151	120958	96.0019	94.5355	109.952	62.2945	FALSE	Foscarnet Sodium
3	O17	90055.4	5222.91	120647	7098.52	25.6608	32.3879	11.4534	10.6708	FALSE	Omipalisib (GSK2126458, GSK458)
3	P17	320353	77121.1	414789	133420	91.2827	111.351	47.5418	58.3363	FALSE	Tazobactam
3	A18	252679	179758	382566	149166	71.9995	102.7	140.491	70.7146	FALSE	Afloqualone
3	B18	299266	176093	310886	165751	85.2742	83.4579	116.203	96.6941	FALSE	Carbimazole
3	C18	210732	101707	269241	94784.6	60.0469	72.2781	95.3124	63.8472	FALSE	Flupenthixol dihydrochloride
3	D18	195889	17044.5	204579	35238.8	55.8176	54.9195	17.1832	31.2396	FALSE	Valdecoxib
3	E18	309251	123154	290970	157348	88.1192	78.1112	78.6444	98.0751	FALSE	Quinestrol
3	F18	730844	5797.05	764116	10397.9	208.25	205.128	1.56643	2.46791	TRUE	Valganciclovir HCl
3	G18	409996	269536	408899	257393	116.826	109.77	129.828	114.163	FALSE	Cefonicid sodium
3	H18	327564	190882	380231	202185	93.3376	102.074	115.079	96.4374	FALSE	Nabumetone
3	I18	351812	254874	402050	231917	100.247	107.931	143.068	104.616	FALSE	Sulfaphenazole
3	J18	65559.6	2898.52	116835	3183.27	18.6808	31.3646	8.73114	4.94132	FALSE	Sertraline HCl
3	K18	466224	326858	434859	184131	132.848	116.738	138.451	76.7934	FALSE	Methacholine chloride
3	L18	332468	117919	412426	106490	94.735	110.716	70.0426	46.8283	FALSE	Spironolactone
3	M18	398224	202668	383218	162406	113.472	102.875	100.505	76.8598	FALSE	E-Cardamoni
3	N18	386011	60392.3	387712	73908.5	109.992	104.082	30.8967	34.5724	FALSE	Retapamulin
3	O18	299504	178597	240800	147961	85.3421	64.6432	117.761	111.438	FALSE	Pargyline hydrochloride
3	P18	332610	175724	287970	126082	94.7755	77.3061	104.334	79.4053	FALSE	Methyclothiazide
3	A19	244944	116916	433533	169246	69.7956	116.382	94.2618	70.8011	FALSE	Clinofibrate
3	B19	267189	97619.7	383978	119916	76.134	103.079	72.1522	56.6392	FALSE	Beclomethasone dipropionate
3	C19	389372	265293	343500	152334	110.95	92.2132	134.552	80.4293	FALSE	Ciprofibrate
3	D19	418406	215777	328205	235478	119.222	88.107	101.844	130.122	FALSE	Atovaquone
3	E19	455703	311894	371037	223524	129.85	99.6055	135.162	109.257	FALSE	Dolutegravir (GSK1349572)
3	F19	376339	151070	448378	156968	107.236	120.368	79.2735	63.4906	FALSE	Etravirine (TMC125)
3	G19	171458	30535.9	260025	75264.1	48.8561	69.8041	35.1707	52.4949	FALSE	Trametinib (GSK1120212)
3	H19	391985	152354	336588	198396	111.694	90.3574	76.7566	106.901	FALSE	Ulipristal
3	I19	395595	80103.2	431716	74439.3	112.723	115.895	39.9879	31.2715	FALSE	Ibrutinib (PCI-32765)
3	J19	271958	74413	318474	151006	77.493	85.4948	54.0352	85.9936	FALSE	Indacaterol Maleate
3	K19	122642	44262.4	210964	66557.7	34.9461	56.6336	71.2734	57.2183	FALSE	Resminostat
3	L19	464647	262144	396004	161482	132.399	106.308	111.416	73.9551	FALSE	Moguisteine
3	M19	153967	83732.2	185269	84507.5	43.872	49.7356	107.398	82.7252	FALSE	Nilvadipine
3	N19	409970	154727	321820	205842	116.819	86.3929	74.5321	116.002	FALSE	Nadifloxacin
3	O19	72854.6	3681.57	57671.8	2582.83	20.7595	15.4821	9.97945	8.12225	FALSE	Dacomitinib (PF299804, PF299)
3	P19	270627	116910	324492	184708	77.1137	87.1104	85.3118	103.235	FALSE	Pidotimod
3	A20	387067	232959	310179	153171	110.292	83.268	118.857	89.5591	FALSE	Glucosamine hydrochloride
3	B20	290422	150830	344692	168812	82.7541	92.5331	102.562	88.8213	FALSE	Ropivacaine HCl
3	C20	361203	219320	345678	159674	102.923	92.7977	119.911	83.7736	FALSE	Mafenide hydrochloride
3	D20	381639	267702	335039	207083	108.746	89.9416	138.525	112.097	FALSE	Sodium Nitroprusside Dihydrate
3	E20	562688	60934	443374	276845	160.335	119.024	21.3856	113.243	FALSE	Nortriptyline hydrochloride
3	F20	370799	176994	482965	179908	105.657	129.653	94.2649	67.5584	FALSE	Erythromycin Ethylsuccinate
3	G20	375958	229229	431357	239753	107.127	115.798	120.409	100.802	FALSE	Benactyzine hydrochloride
3	H20	348182	141752	316358	106680	99.2125	84.9269	80.3996	61.1576	FALSE	Levobupivacaine HCl
3	I20	493116	205339	455322	270999	140.511	122.232	82.2341	107.943	FALSE	Sarpogrelate hydrochloride
3	J20	294773	177024	429633	188288	83.994	115.336	118.597	79.4821	FALSE	Ronidazole
3	K20	447611	209870	367026	178169	127.544	98.5287	92.5933	88.0397	FALSE	Carbasalate Calcium
3	L20	395764	215507	366616	135817	112.771	98.4186	107.537	67.1875	FALSE	cholecalciferol (Vitamin D3)
3	M20	402379	202216	349327	198625	114.656	93.7773	99.2451	103.121	FALSE	Lifitegrast
3	N20	294209	135140	331645	222977	83.8331	89.0305	90.7104	121.936	FALSE	Escitalopram Oxalate
3	O20	225484	102909	235805	116678	64.2505	63.3021	90.1296	89.7386	FALSE	Flibanserin
3	P20	261259	95631.1	285196	156726	74.4442	76.5612	72.2868	99.665	FALSE	Guanabenz Acetate
3	A21	56059.3	3373.61	68405.4	2349.15	15.9738	18.3635	11.8844	6.22823	FALSE	Crenolanib (CP-868596)
3	B21	244702	137707	406931	202555	69.7264	109.241	111.134	90.2747	FALSE	Pyridoxine HCl
3	C21	20653.3	3529.91	57541.8	5038.76	5.88505	15.4472	33.7524	15.8812	FALSE	Fedratinib (SAR302503, TG101348)
3	D21	428557	166638	383905	231605	122.115	103.06	76.7883	109.413	FALSE	Vitamin C
3	E21	241789	95926.7	273777	124694	68.8965	73.4957	78.3489	82.6025	FALSE	Niraparib (MK-4827)
3	F21	431608	268379	363273	196310	122.984	97.5212	122.797	98.0063	FALSE	Sulfathiazole
3	G21	174190	15580.5	228474	34957.2	49.6345	61.3342	17.664	27.7487	FALSE	Tivantinib (ARQ 197)
3	H21	321351	148199	263294	128847	91.5671	70.6815	91.0744	88.7523	FALSE	Oxybutynin chloride
3	I21	302754	134157	286564	149499	86.2681	76.9285	87.509	94.6154	FALSE	Varlitinib
3	J21	339887	135573	417511	200083	96.8489	112.081	78.7714	86.9135	FALSE	Doxepin HCl
3	K21	189176	80245.6	193110	87684.6	53.9047	51.8406	83.7693	82.3499	FALSE	Evofosfamide (TH-302)
3	L21	361042	201645	333442	242580	102.877	89.5129	110.296	131.941	FALSE	Ornidazole
3	M21	216945	87766.6	320634	163492	61.8173	86.0747	79.8931	92.4764	FALSE	Canagliflozin
3	N21	307654	104627	348320	117416	87.6642	93.5069	67.1601	61.1354	FALSE	Dexamethasone Acetate
3	O21	78968.9	3605.74	124395	5820.26	22.5017	33.394	9.01714	8.48562	FALSE	Dinaciclib (SCH727965)
3	P21	330113	149357	337368	153142	94.0638	90.5668	89.3495	82.3257	FALSE	Trimethoprim
3	A22	588615	182044	378206	150880	167.723	101.53	61.0765	72.3514	FALSE	Testosterone Enanthate
3	B22	313766	224186	362356	227578	89.406	97.2749	141.102	113.904	FALSE	Tinidazole
3	C22	396188	254349	404900	221487	112.891	108.696	126.782	99.2076	FALSE	Leuprolide Acetate
3	D22	467216	223254	411855	248018	133.131	110.563	94.3653	109.215	FALSE	Guanidine HCl
3	E22	359938	114282	444992	276834	102.562	119.459	62.7017	112.827	FALSE	Topiroxostat
3	F22	419956	262460	363420	234754	119.664	97.5607	123.421	117.152	FALSE	Griseofulvin
3	G22	298224	173868	425988	262777	84.9774	114.357	115.135	111.875	FALSE	Isavuconazole
3	H22	415962	187112	396816	241815	118.526	106.526	88.8336	110.52	FALSE	Decamethonium Bromide
3	I22	397901	245474	371853	210555	113.38	99.8244	121.832	102.693	FALSE	Ramosetron Hydrochloride
3	J22	448739	231679	398164	234195	127.866	106.888	101.958	106.675	FALSE	Sodium 4-Aminosalicylate
3	K22	323435	183848	357854	182277	92.1611	96.0664	112.254	92.3786	FALSE	Velpatasvir
3	L22	326078	201115	361483	255576	92.9142	97.0406	121.802	128.226	FALSE	Sodium Nitrite
3	M22	280047	199819	305012	171616	79.7979	81.8809	140.908	102.044	FALSE	Selexipag
3	N22	87975.5	3430.87	94846.6	5020.19	25.0681	25.4617	7.70145	9.59937	FALSE	Zinc Pyrithione
3	O22	69012.1	43501.1	119540	38148.2	19.6646	32.0908	124.481	57.8766	FALSE	Vilanterol Trifenate
3	P22	329519	196737	361031	177286	93.8945	96.9193	117.906	89.0586	FALSE	Propranolol HCl
3	A23	387850	217084	434647	285722	110.516	116.682	110.534	119.221	FALSE	DMSO
3	B23	358208	187907	405807	250656	102.069	108.94	103.595	112.022	FALSE	DMSO
3	C23	366359	193858	448688	215614	104.392	120.451	104.497	87.1521	FALSE	DMSO
3	D23	415951	185854	396336	149518	118.523	106.397	88.2386	68.4185	FALSE	DMSO
3	E23	335156	193161	413118	235717	95.5009	110.902	113.816	103.481	FALSE	DMSO
3	F23	481223	139979	361283	171796	137.122	96.987	57.4441	86.2402	FALSE	DMSO
3	G23	422053	164651	447091	283812	120.262	120.022	77.0419	115.128	FALSE	DMSO
3	H23	390004	189624	335319	160615	111.129	90.0168	96.0181	86.8706	FALSE	DMSO
3	I23	426702	167819	396615	144652	121.586	106.472	77.6687	66.1455	FALSE	DMSO
3	J23	441278	183839	390304	155629	125.74	104.778	82.2725	72.3156	FALSE	DMSO
3	K23	486642	266621	401443	253236	138.666	107.768	108.197	114.405	FALSE	DMSO
3	L23	394193	214426	390182	190414	112.323	104.745	107.423	88.5069	FALSE	DMSO
3	M23	514586	184236	296974	152687	146.628	79.7231	70.7046	93.2455	FALSE	DMSO
3	N23	305580	154293	321925	165400	87.0733	86.4212	99.7131	93.1806	FALSE	DMSO
3	O23	261683	142918	350919	222911	74.565	94.2048	107.855	115.204	FALSE	DMSO
3	P23	357468	201146	406384	206945	101.859	109.094	111.123	92.3554	FALSE	DMSO
3	A24	656450	919.233	882751	4122.62	187.052	236.976	0.276537	0.846992	FALSE	DMSO
3	B24	613153	1089.46	859483	6764.25	174.715	230.729	0.350892	1.42734	FALSE	DMSO
3	C24	625208	2151.07	860755	13573.4	178.15	231.071	0.679452	2.85992	FALSE	DMSO
3	D24	626428	1409.8	831672	9066.98	178.497	223.263	0.444444	1.97722	FALSE	DMSO
3	E24	547570	3090.42	816823	9808.24	156.027	219.277	1.11457	2.17775	FALSE	DMSO
3	F24	549599	942.446	806046	8547.01	156.605	216.384	0.338642	1.92309	FALSE	DMSO
3	G24	491777	651.51	790054	7500.88	140.129	212.091	0.261627	1.72187	FALSE	DMSO
3	H24	570520	1190.05	753672	6756.52	162.567	202.324	0.411931	1.62587	FALSE	DMSO
3	I24	594148	696.388	751177	7979.06	169.299	201.655	0.231466	1.92643	FALSE	DMSO
3	J24	554211	1813.7	783073	9049.95	157.919	210.217	0.646282	2.09599	FALSE	DMSO
3	K24	557126	2372.36	833800	6094.17	158.75	223.835	0.840926	1.32555	FALSE	DMSO
3	L24	519255	396.168	815641	6703.9	147.959	218.96	0.150671	1.49064	FALSE	DMSO
3	M24	613384	5879.06	911099	6525.93	174.78	244.586	1.89281	1.29904	FALSE	DMSO
3	N24	563518	2027.26	817770	5568.01	160.571	219.532	0.710449	1.23485	FALSE	DMSO
3	O24	554064	803.168	863921	5906.92	157.877	231.921	0.286271	1.24003	FALSE	DMSO
3	P24	594691	617.464	833343	6553.79	169.454	223.712	0.205046	1.42631	FALSE	DMSO
4	A1	750481	4026.67	813366	4412.01	228.346	242.526	1.01229	0.974196	FALSE	DMSO
4	B1	699486	3291.6	841031	6190.12	212.83	250.775	0.887823	1.32185	FALSE	DMSO
4	C1	709682	1556.82	906727	7324.46	215.932	270.364	0.413878	1.45076	FALSE	DMSO
4	D1	603920	2192.85	864130	6632.71	183.753	257.663	0.68506	1.3785	FALSE	DMSO
4	E1	619088	2681.87	809697	6991.74	188.368	241.432	0.817306	1.55081	FALSE	DMSO
4	F1	567255	6210.24	842454	8081.2	172.597	251.199	2.06552	1.72276	FALSE	DMSO
4	G1	506697	21615.9	815188	6437.72	154.171	243.069	8.04867	1.41831	FALSE	DMSO
4	H1	559461	1055.41	814443	13678.6	170.225	242.847	0.35592	3.01632	FALSE	DMSO
4	I1	499786	2113.93	814355	7234.7	152.068	242.821	0.798004	1.59552	FALSE	DMSO
4	J1	568471	1877.15	811532	6183.93	172.967	241.979	0.623004	1.36853	FALSE	DMSO
4	K1	622415	1767.28	865063	6433.08	189.38	257.941	0.535703	1.33557	FALSE	DMSO
4	L1	579134	1117.32	796475	6177.74	176.211	237.49	0.363996	1.39301	FALSE	DMSO
4	M1	630194	956.373	787858	7864.55	191.747	234.92	0.28632	1.79276	FALSE	DMSO
4	N1	572334	1358.73	859906	6905.08	174.142	256.403	0.447902	1.44216	FALSE	DMSO
4	O1	608154	2096.9	872627	8961.74	185.041	260.196	0.650525	1.84442	FALSE	DMSO
4	P1	546670	947.088	912504	5670.15	166.333	272.087	0.326862	1.11598	FALSE	DMSO
4	A2	381680	207411	316160	195222	116.132	94.2714	102.525	110.897	FALSE	DMSO
4	B2	362227	234335	367178	180799	110.214	109.484	122.055	88.4335	FALSE	DMSO
4	C2	305181	191259	357842	215187	92.8562	106.7	118.24	107.999	FALSE	DMSO
4	D2	391124	208875	310167	206201	119.006	92.4842	100.756	119.396	FALSE	DMSO
4	E2	385364	267025	373148	175361	117.253	111.264	130.731	84.4013	FALSE	DMSO
4	F2	404811	206049	272848	140367	123.17	81.3567	96.0324	92.3933	FALSE	DMSO
4	G2	271027	193376	335258	153575	82.4643	99.9659	134.614	82.2693	FALSE	DMSO
4	H2	266438	193441	331513	229373	81.0682	98.8492	136.978	124.262	FALSE	DMSO
4	I2	244211	143119	340183	177980	74.3052	101.434	110.568	93.9625	FALSE	DMSO
4	J2	294739	212239	465797	259793	89.6793	138.889	135.858	100.168	FALSE	DMSO
4	K2	304630	169896	337225	163461	92.6886	100.552	105.223	87.0542	FALSE	DMSO
4	L2	379269	179620	305461	169191	115.399	91.081	89.3527	99.4762	FALSE	DMSO
4	M2	291132	152777	354342	187242	88.5817	105.656	99.0071	94.9021	FALSE	DMSO
4	N2	264018	134217	336227	169725	80.3317	100.255	95.9123	90.6588	FALSE	DMSO
4	O2	230009	115846	322740	181883	69.9841	96.2334	95.0248	101.213	FALSE	DMSO
4	P2	308413	153331	280462	125392	93.8398	83.627	93.7984	80.2955	FALSE	DMSO
4	A3	486187	269979	284766	128762	147.93	84.9102	104.767	81.2077	FALSE	Mequinol
4	B3	308317	199453	327204	225625	93.8106	97.5642	122.051	123.841	FALSE	Tolperisone HCl
4	C3	295541	181092	330023	205220	89.9232	98.4049	115.606	111.679	FALSE	Mefenamic Acid
4	D3	319707	190094	383496	189820	97.2762	114.349	112.18	88.8949	FALSE	Florfenicol
4	E3	171346	106065	311750	99561.9	52.1347	92.9562	116.788	57.3565	FALSE	Ticagrelor
4	F3	304480	179707	350840	152661	92.6429	104.612	111.354	78.1473	FALSE	Verapamil HCl
4	G3	263109	94660.8	295402	173939	80.0553	88.0817	67.8787	105.75	FALSE	Triamterene
4	H3	309340	124636	396293	220676	94.1218	118.165	76.0165	100.008	FALSE	Furaltadone HCl
4	I3	361898	212945	334435	188854	110.113	99.7205	111.015	101.417	FALSE	Sulfacetamide Sodium
4	J3	361792	202524	385918	236904	110.081	115.072	105.613	110.248	FALSE	Isosorbide
4	K3	241727	171375	382357	200018	73.5494	114.01	133.758	93.9499	FALSE	Spiramycin
4	L3	347665	158995	350037	88346.9	105.783	104.373	86.2822	45.3287	FALSE	Cysteamine HCl
4	M3	296046	130963	314747	165812	90.0767	93.8501	83.462	94.6126	FALSE	Vitamin A Acetate
4	N3	296131	162407	250358	145934	90.1026	74.6506	103.471	104.686	FALSE	Clofibric Acid
4	O3	324344	120160	300550	166150	98.6869	89.6169	69.8959	99.2843	FALSE	Lomerizine 2HCl
4	P3	281041	133674	408749	218825	85.5112	121.879	89.7382	96.1473	FALSE	Chromocarb
4	A4	310637	205377	292896	172444	94.5164	87.3346	124.738	105.738	FALSE	(+)-Camphor
4	B4	224966	157000	329534	188774	68.4496	98.2591	131.669	102.882	FALSE	Brexpiprazole
4	C4	309416	229174	374685	197805	94.1449	111.722	139.74	94.813	FALSE	Cefotaxime sodium
4	D4	384242	190246	370415	166746	116.912	110.449	93.4133	80.8469	FALSE	Lesinurad
4	E4	387724	133759	375610	207138	117.971	111.998	65.0878	99.042	FALSE	Chloroxylenol
4	F4	476860	251870	356039	177687	145.093	106.162	99.6516	89.6305	FALSE	Tedizolid Phosphate
4	G4	407104	231006	364104	164179	123.868	108.567	107.058	80.9819	FALSE	Citric acid trilithium salt tetrahydrate
4	H4	426570	159248	372156	90680.6	129.791	110.968	70.4342	43.7608	FALSE	Ciclesonide
4	I4	416131	168967	410038	209345	126.615	122.263	76.6075	91.6927	FALSE	Dehydroacetic acid
4	J4	409261	250457	356789	204504	124.524	106.386	115.46	102.941	FALSE	Cefmenoxime hydrochloride
4	K4	361204	200134	367103	221266	109.902	109.461	104.536	108.249	FALSE	Ethylparaben
4	L4	304572	215562	429340	212453	92.6711	128.019	133.53	88.8703	FALSE	Dantrolene sodium hemiheptahydrate
4	M4	308772	129239	301595	175166	93.949	89.9283	78.9685	104.309	FALSE	Fenbufen
4	N4	294215	147969	342377	166694	89.5197	102.089	94.8865	87.4401	FALSE	Atipamezole hydrochloride
4	O4	241416	157288	262868	176615	73.4548	78.3809	122.922	120.666	FALSE	Fenofibric acid
4	P4	382316	125799	301072	167672	116.326	89.7724	62.0802	100.02	FALSE	Atipamezole
4	A5	393306	166437	381285	193992	119.67	113.69	79.8395	91.3756	FALSE	Levobetaxolol HCl
4	B5	328138	217363	354138	144678	99.8414	105.595	124.976	73.3715	FALSE	Chlorocresol
4	C5	382053	133363	302646	104845	116.246	90.2416	65.8584	62.2171	FALSE	Loxapine Succinate
4	D5	259182	100732	258892	127606	78.8603	77.1955	73.3266	88.5215	FALSE	Benzocaine
4	E5	445871	182279	392974	134236	135.664	117.175	77.1305	61.3481	FALSE	Flumethasone
4	F5	462615	226304	389912	224483	140.758	116.262	92.2938	103.398	FALSE	Montelukast Sodium
4	G5	386793	140054	455374	132317	117.688	135.782	68.3153	52.1846	FALSE	Halobetasol Propionate
4	H5	443499	219050	428106	240073	134.942	127.651	93.1857	100.714	FALSE	Dirithromycin
4	I5	418837	152289	473642	196222	127.438	141.228	68.5999	74.4036	FALSE	Fenspiride HCl
4	J5	302934	136774	383229	206762	92.1725	114.27	85.1833	96.8968	FALSE	Valnemulin HCl
4	K5	394413	182290	397765	210565	120.007	118.604	87.1988	95.0726	FALSE	Ifenprodil Tartrate
4	L5	325914	173111	391848	196349	99.1648	116.84	100.212	89.9926	FALSE	Liothyronine Sodium
4	M5	310851	110836	347225	132984	94.5814	103.534	67.2708	68.7834	FALSE	Pramoxine HCl
4	N5	289486	155042	258261	127328	88.0807	77.0072	101.047	88.5441	FALSE	Azaperone
4	O5	333525	113316	334167	128270	101.48	99.6406	64.1007	68.9378	FALSE	Difluprednate
4	P5	260090	106035	400426	198226	79.1367	119.397	76.9175	88.9067	FALSE	Dinoprost tromethamine
4	A6	357379	217360	360390	198177	108.738	107.46	114.749	98.7588	FALSE	Furazolidone
4	B6	411781	258379	395334	194312	125.291	117.879	118.383	88.2741	FALSE	Etoricoxib
4	C6	414144	304320	337744	201628	126.01	100.707	138.637	107.216	FALSE	Idramantone
4	D6	439427	253555	340653	170414	133.703	101.575	108.864	89.844	FALSE	Sulisobenzone
4	E6	465565	246025	388099	182768	141.656	115.722	99.7006	84.5773	FALSE	i-Inositol
4	F6	405631	222530	398760	218462	123.42	118.9	103.504	98.3921	FALSE	Sulpiride
4	G6	514595	271294	400594	238710	156.574	119.447	99.4659	107.019	FALSE	Iopamidol
4	H6	396635	283179	363533	224969	120.683	108.397	134.701	111.141	FALSE	Parecoxib
4	I6	853255	8169.41	675195	15874.6	259.617	201.327	1.80639	4.22249	TRUE	Methylene Blue
4	J6	390028	242775	311829	250279	118.673	92.9798	117.437	144.147	FALSE	Eslicarbazepine Acetate
4	K6	282519	161694	337919	234118	85.9609	100.759	107.98	124.428	FALSE	Nitrofurantoin
4	L6	437168	130666	334926	157272	133.015	99.8667	56.3914	84.3335	FALSE	Hydroquinidine
4	M6	370000	187359	354508	194925	112.579	105.706	95.5372	98.7502	FALSE	Pantoprazole sodium
4	N6	427403	213624	280716	159762	130.044	83.7026	94.3	102.212	FALSE	Glycopyrrolate
4	O6	349890	204879	326530	109838	106.46	97.3634	110.475	60.412	FALSE	Salicylic acid
4	P6	220690	103336	327419	167644	67.1486	97.6283	88.3424	91.9561	FALSE	Tiagabine hydrochloride
4	A7	424817	235338	336252	168407	129.258	100.262	104.517	89.9479	FALSE	Droperidol
4	B7	288278	177692	398720	143544	87.7134	118.889	116.293	64.6568	FALSE	Benzbromarone
4	C7	415784	144233	368208	94236.8	126.509	109.791	65.4479	45.9646	FALSE	Halcinonide
4	D7	422668	214596	311105	176846	128.603	92.7639	95.7904	102.09	FALSE	Piperacillin Sodium
4	E7	361783	220090	395417	137532	110.078	117.904	114.776	62.4662	FALSE	Dexlansoprazole
4	F7	315373	55384.5	251922	105740	95.9573	75.1172	33.1332	75.3819	FALSE	Mevastatin
4	G7	395946	265288	420835	201903	120.473	125.483	126.41	86.1642	FALSE	Esmolol HCl
4	H7	442617	261912	421994	237796	134.673	125.828	111.642	101.203	FALSE	Mexiletine HCl
4	I7	444260	279586	491746	241514	135.173	146.627	118.735	88.2058	FALSE	Voglibose
4	J7	396728	283238	332569	218339	120.711	99.164	134.697	117.909	FALSE	Fidaxomicin
4	K7	449448	265429	442499	280578	136.752	131.943	111.421	113.877	FALSE	Eprosartan Mesylate
4	L7	401210	120342	417734	154829	122.075	124.558	56.5908	66.5653	FALSE	Fluorometholone Acetate
4	M7	298393	111682	328793	183280	90.791	98.0381	70.6145	100.113	FALSE	Closantel Sodium
4	N7	363718	170719	306685	139962	110.667	91.446	88.5557	81.9621	FALSE	Oxybuprocaine HCl
4	O7	274290	80886.3	251291	102934	83.4573	74.9289	55.637	73.5661	FALSE	Closantel
4	P7	288606	201937	341746	169061	87.8132	101.9	132.011	88.846	FALSE	Oxaprozin
4	A8	265672	76163.2	260853	121456	80.8351	77.7801	54.0877	83.6219	FALSE	Triclosan
4	B8	279182	191740	402545	151927	84.9457	120.029	129.576	67.7824	FALSE	Atazanavir
4	C8	423026	161403	346377	156896	128.713	103.281	71.9851	81.3503	FALSE	Trihexyphenidyl hydrochloride
4	D8	329336	179413	475822	230703	100.206	141.879	102.781	87.0771	FALSE	Fusidate Sodium
4	E8	431716	272031	404917	184662	131.357	120.737	118.883	81.9045	FALSE	Trimetazidine dihydrochloride
4	F8	366396	204085	457670	170628	111.482	136.466	105.09	66.9566	FALSE	Molsidomine
4	G8	415133	256406	417818	205874	126.311	124.583	116.531	88.4935	FALSE	Urethane
4	H8	384451	257046	483308	268837	116.976	144.111	126.145	99.899	FALSE	Rebeprazole sodium
4	I8	486902	132274	482382	254601	148.148	143.835	51.2543	94.7906	FALSE	Xylitol
4	J8	342075	259917	448584	161451	104.082	133.757	143.355	64.6386	FALSE	Sivelestat sodium tetrahydrate
4	K8	460416	274634	368699	231558	140.089	109.937	112.539	112.794	FALSE	Aminoguanidine hydrochloride
4	L8	411121	280270	335393	228630	125.09	100.006	128.619	122.427	FALSE	Lidocaine hydrochloride
4	M8	398608	157720	392522	166784	121.283	117.04	74.6516	76.3107	FALSE	Azelaic acid
4	N8	368536	163254	321382	160901	112.133	95.8282	83.5759	89.9155	FALSE	Procaine
4	O8	97229.7	22128.1	171870	55946.3	29.5837	51.2475	42.9383	58.4611	FALSE	Bithionol
4	P8	324486	171966	376468	192497	98.7302	112.254	99.9876	91.8318	FALSE	Benzocaine hydrochloride
4	A9	428492	177806	292096	199296	130.376	87.096	78.2895	122.537	FALSE	Clofazimine
4	B9	376579	232004	397543	202688	114.58	118.538	116.236	91.567	FALSE	Pilocarpine HCl
4	C9	389120	263247	344059	239889	118.396	102.59	127.638	125.22	FALSE	Estradiol Benzoate
4	D9	372548	155203	355054	190796	113.354	105.869	78.5992	96.5098	FALSE	Zoxazolamine
4	E9	556349	204497	413707	184860	169.278	123.358	69.3487	80.2502	FALSE	Dicloxacillin Sodium
4	F9	344393	259774	461998	221659	104.787	137.757	142.312	86.1671	FALSE	Phenazopyridine HCl
4	G9	438120	261862	452843	242165	133.305	135.027	112.766	96.0418	FALSE	Desvenlafaxine Succinate
4	H9	407680	250865	377893	217321	124.043	112.678	116.097	103.283	FALSE	Primaquine Diphosphate
4	I9	467928	210836	420591	185730	142.375	125.41	85.0088	79.3082	FALSE	Desvenlafaxine
4	J9	359369	234796	504820	334984	109.344	150.525	123.268	119.175	FALSE	Doxylamine Succinate
4	K9	317258	167684	443148	230833	96.5308	132.136	99.7193	93.5502	FALSE	Triclabendazole
4	L9	33428.2	3932.27	68824.8	7335.29	10.1711	20.5219	22.1937	19.1412	FALSE	Cetrimonium Bromide (CTAB)
4	M9	444090	145476	344398	213794	135.122	102.691	61.8042	111.489	FALSE	Histamine 2HCl
4	N9	295230	192409	297887	155491	89.8285	88.8227	122.96	93.7454	FALSE	Deoxycorticosterone acetate
4	O9	301502	180959	282741	157859	91.7369	84.3066	113.237	100.271	FALSE	Pefloxacin Mesylate Dihydrate
4	P9	264159	149626	254052	127447	80.3746	75.7521	106.866	90.0955	FALSE	Serotonin HCl
4	A10	285111	179998	426134	238335	86.7496	127.063	119.111	100.447	FALSE	Bronopol
4	B10	231275	138549	398789	197350	70.3693	118.909	113.025	88.8772	FALSE	Etonogestrel
4	C10	456264	149261	329416	159078	138.826	98.224	61.7204	86.7285	FALSE	Bucetin
4	D10	316543	122626	403429	214715	96.3133	120.293	73.0888	95.5855	FALSE	Hydroxyprogesterone caproate
4	E10	368982	127410	424828	166788	112.269	126.673	65.1473	70.5096	FALSE	Carsalam
4	F10	370072	266279	422564	189141	112.6	125.998	135.753	80.3875	FALSE	Povidone iodine
4	G10	528339	286282	349188	164461	160.756	104.119	102.231	84.5861	FALSE	Carzenide
4	H10	315408	197082	411468	251353	95.9681	122.69	117.889	109.709	FALSE	Terazosin HCl
4	I10	531861	125266	421378	220090	161.827	125.645	44.436	93.8045	FALSE	Citiolone
4	J10	363990	279702	409585	181038	110.75	122.128	144.979	79.3819	FALSE	Protirelin
4	K10	241480	146450	303771	121808	73.4741	90.5771	114.422	72.0153	FALSE	Cloxiquine
4	L10	320975	210741	425654	231671	97.6618	126.92	123.873	97.7488	FALSE	Loxoprofen
4	M10	351987	190338	407198	168642	107.098	121.417	102.023	74.3799	FALSE	Danthron
4	N10	306558	188325	271181	188228	93.2752	80.8597	115.903	124.658	FALSE	Sildenafil Mesylate
4	O10	291256	174690	305434	189035	88.6194	91.0731	113.16	111.153	FALSE	Dehydrocholic acid
4	P10	26560.2	2957.33	43942.1	13452.7	8.08139	13.1025	21.0071	54.9824	FALSE	Efavirenz
4	A11	336744	169436	342575	182171	102.46	102.148	94.9303	95.5034	FALSE	Sulconazole Nitrate
4	B11	315384	210178	348428	171130	95.9606	103.893	125.732	88.2086	FALSE	Tranylcypromine (2-PCPA) HCl
4	C11	356955	182129	382509	185470	108.609	114.055	96.2642	87.0819	FALSE	Tilmicosin
4	D11	291098	73195.1	402392	166934	88.5714	119.984	47.4397	74.5059	FALSE	Prucalopride Succinate
4	E11	363686	157452	312765	190903	110.658	93.259	81.6808	109.62	FALSE	Timolol Maleate
4	F11	389813	240701	396972	248527	118.607	118.368	116.499	112.437	FALSE	Bromfenac Sodium
4	G11	473533	274629	442997	254350	144.08	132.091	109.42	103.116	FALSE	Tolazoline HCl
4	H11	393973	245051	420492	225317	119.873	125.38	117.352	96.235	FALSE	Flopropione
4	I11	427278	289824	387656	258074	130.006	115.59	127.975	119.562	FALSE	Sodium Phenylbutyrate
4	J11	387805	264173	411713	224983	117.996	122.763	128.521	98.1413	FALSE	Sulfamethoxypyridazine
4	K11	481714	263625	376260	164270	146.569	112.192	103.252	78.4092	FALSE	Troxipide
4	L11	131119	10862.1	185047	30955.2	39.8951	55.1767	15.6296	30.0433	FALSE	Mechlorethamine HCl
4	M11	330381	145780	329608	85349.4	100.524	98.2812	83.2499	46.5048	FALSE	Levodropropizine
4	N11	376022	177887	351501	153623	114.411	104.809	89.2545	78.4922	FALSE	Epinastine HCl
4	O11	346979	237171	329712	149943	105.574	98.3121	128.961	81.6749	FALSE	Clorprenaline HCl
4	P11	212607	119633	269786	130102	64.6893	80.4435	106.163	86.609	FALSE	Buspirone HCl
4	A12	345987	159821	247342	59949.8	105.272	73.7513	87.1511	43.5297	FALSE	Diethylcarbamazine citrate
4	B12	256002	164210	470839	172616	77.8927	140.393	121.02	65.8423	FALSE	Deoxycholic acid
4	C12	303799	133849	284860	189206	92.4357	84.9384	83.1243	119.289	FALSE	Diiodohydroxyquinoline
4	D12	39065.8	591.156	87669.1	2917.09	11.8864	26.1408	2.85499	5.97585	FALSE	Escin
4	E12	487138	284705	455585	197124	148.22	135.844	110.266	77.7082	FALSE	DL-Panthenol
4	F12	390889	264272	350101	188853	118.934	104.392	127.555	96.8783	FALSE	Oxybenzone
4	G12	241689	21450.3	268656	101979	73.5377	80.1067	16.7447	68.1728	FALSE	Fluphenazine dihydrochloride
4	H12	375774	238324	384971	218719	114.335	114.789	119.658	102.036	FALSE	Guanfacine Hydrochloride
4	I12	181689	32601.8	261398	154556	55.2819	77.9425	33.8541	106.189	FALSE	Hexylresorcinol
4	J12	550407	248782	431705	182663	167.47	128.724	85.2776	75.9904	FALSE	CarbinoxaMine Maleate
4	K12	415940	237324	301177	76590.3	126.557	89.8037	107.649	45.6718	FALSE	Piperazine
4	L12	358276	186052	408073	247668	109.011	121.677	97.9749	109.001	FALSE	Saxagliptin hydrate
4	M12	383441	259131	353160	176024	116.668	105.304	127.503	89.515	FALSE	Sulfabenzamide
4	N12	295077	155787	332273	151882	89.7819	99.0758	99.6081	82.0933	FALSE	Etretinate
4	O12	332111	196468	279770	157014	101.05	83.4207	111.611	100.794	FALSE	Terpin hydrate
4	P12	356306	159882	244568	154652	108.412	72.9244	84.6592	113.567	FALSE	(-)-Menthol
4	A13	279450	132284	307127	172670	85.0272	91.578	89.3108	100.971	FALSE	Carprofen
4	B13	192018	29560.9	329367	148880	58.4245	98.2092	29.0453	81.1807	FALSE	Alizapride HCl
4	C13	345014	143238	294986	127679	104.976	87.9575	78.3286	77.7346	FALSE	Dropropizine
4	D13	444082	293998	317058	166992	135.119	94.539	124.905	94.592	FALSE	Luliconazole
4	E13	565367	154728	446230	207012	172.022	133.055	51.6343	83.3166	FALSE	Cyclizine 2HCl
4	F13	378148	183251	387746	220910	115.058	115.616	91.4288	102.321	FALSE	Vilazodone HCl
4	G13	518888	113620	443601	136036	157.88	132.271	41.3122	55.0752	FALSE	Dinitolmide
4	H13	489748	285758	462414	216631	149.014	137.881	110.084	84.1367	FALSE	Tamibarotene
4	I13	362258	171726	389134	204526	110.223	116.03	89.4371	94.3943	FALSE	Azithromycin Dihydrate
4	J13	453493	257246	403532	251231	137.983	120.324	107.023	111.812	FALSE	Etofibrate
4	K13	357006	261429	382045	248132	108.625	113.917	138.158	116.645	FALSE	Ampicillin Trihydrate
4	L13	408142	260649	382871	180727	124.184	114.163	120.488	84.7746	FALSE	Brimonidine Tartrate
4	M13	408328	172813	352213	167826	124.24	105.021	79.8482	85.5758	FALSE	Amfenac Sodium Monohydrate
4	N13	375906	203697	338186	168879	114.375	100.839	102.236	89.6841	FALSE	Diacerein
4	O13	14009.8	1202.43	37519.9	1699.19	4.26271	11.1875	16.193	8.13348	FALSE	Penfluridol
4	P13	341210	118852	318229	161918	103.819	94.8883	65.7178	91.38	FALSE	Flufenamic acid
4	A14	309654	163840	446442	261147	94.2174	133.118	99.8256	105.055	FALSE	Resorcinol
4	B14	233994	127564	355039	211091	71.1966	105.864	102.855	106.78	FALSE	Acetylcholine iodide
4	C14	370780	183002	315394	216315	112.816	94.043	93.1188	123.177	FALSE	Hydroquinone
4	D14	393871	225546	380514	232773	119.842	113.46	108.039	109.865	FALSE	Cinnarizine
4	E14	364934	180414	413115	184870	111.037	123.181	93.2729	80.3694	FALSE	Butamben
4	F14	454715	192033	423263	269962	138.355	126.207	79.6775	114.548	FALSE	Tamsulosin hydrochloride
4	G14	409503	127467	328454	141334	124.598	97.937	58.7273	77.2804	FALSE	Butylparaben
4	H14	283510	48061.6	292627	110782	86.2627	87.2543	31.9837	67.9906	FALSE	Perphenazine
4	I14	369392	246967	381158	208130	112.394	113.652	126.139	98.0678	FALSE	Succinylsulfathiazole
4	J14	365882	231596	415148	190611	111.326	123.787	119.423	82.4595	FALSE	Retigabine
4	K14	180581	64179.2	228496	92478.8	54.9448	68.1319	67.0534	72.6875	FALSE	Docusate Sodium
4	L14	404376	203208	382395	172689	123.038	114.021	94.81	81.1052	FALSE	Retigabine 2HCl
4	M14	196177	6513.55	166914	2804.12	59.6901	49.7696	6.26424	3.01718	FALSE	Amodiaquine dihydrochloride dihydrate
4	N14	429251	231534	312146	184840	130.607	93.0744	101.766	106.349	FALSE	Trapidil
4	O14	157299	72070	269501	110706	47.8607	80.3586	86.4428	73.7744	FALSE	Nitroxoline
4	P14	220192	128273	284862	107922	66.997	84.9388	109.909	68.041	FALSE	Ondansetron Hydrochloride Dihydrate
4	A15	337765	222040	261649	187839	102.771	78.0173	124.027	128.933	FALSE	Ethamsylate
4	B15	134612	7117.09	178831	13994.3	40.9579	53.3231	9.97512	14.0542	FALSE	Vinorelbine Tartrate
4	C15	281652	177626	325715	161352	85.6972	97.1203	118.985	88.9676	FALSE	Chlorzoxazone
4	D15	443308	261177	342413	161971	134.884	102.099	111.155	84.9538	FALSE	Oxiracetam
4	E15	595760	182418	379027	237130	181.27	113.017	57.7691	112.36	FALSE	Bezafibrate
4	F15	257719	13704.9	238662	60817.9	78.4153	71.1631	10.0329	45.7662	FALSE	Rotigotine
4	G15	434406	249174	376093	250415	132.175	112.142	108.22	119.581	FALSE	Penicillin G Sodium
4	H15	439084	251980	369920	219033	133.598	110.301	108.272	106.34	FALSE	Carteolol HCl
4	I15	372059	172997	380463	260361	113.205	113.445	87.7255	122.902	FALSE	Benzoic Acid
4	J15	387234	138365	407366	163065	117.822	121.467	67.4141	71.8906	FALSE	Demeclocycline HCl
4	K15	91595.2	11806.1	88921.1	18369.2	27.8693	26.5141	24.3183	37.1006	FALSE	Benzethonium Chloride
4	L15	415942	270980	356670	244160	126.557	106.35	122.915	122.943	FALSE	Meclofenoxate (Centrophenoxine) HCl
4	M15	314209	168565	303245	174179	95.6032	90.4202	101.216	103.157	FALSE	Doxofylline
4	N15	439440	31716.6	604416	18581.2	133.707	180.222	13.6172	5.52121	TRUE	Nelfinavir Mesylate
4	O15	291324	189893	311871	162265	88.6401	92.9923	122.979	93.4428	FALSE	Benzydamine HCl
4	P15	367284	99269.4	361645	160798	111.752	107.834	50.9932	79.8533	FALSE	Cyclobenzaprine HCl
4	A16	498809	140115	482314	226466	151.771	143.814	52.9967	84.3273	FALSE	Chlormadinone acetate
4	B16	330376	194056	403102	264550	100.522	120.195	110.82	117.866	FALSE	Citalopram HBr
4	C16	291796	170284	296253	114568	88.7837	88.3354	110.102	69.4541	FALSE	Cephalothin
4	D16	259411	164205	390018	238793	78.93	116.294	119.426	109.96	FALSE	Sulfacetamide sodium salt hydrate
4	E16	318602	170316	422310	233412	96.94	125.923	100.857	99.2633	FALSE	Cefazolin Sodium
4	F16	436021	135881	393565	233439	132.667	117.351	58.7963	106.525	FALSE	Cisapride hydrate
4	G16	386245	255465	391216	172667	117.521	116.651	124.786	79.2665	FALSE	Cefixime
4	H16	430102	202468	377345	227163	130.865	112.515	88.8146	108.117	FALSE	Cefuroxime axetil
4	I16	363553	95586.3	333011	157402	110.617	99.2959	49.6051	84.8883	FALSE	Lercanidipine hydrochloride
4	J16	445716	256328	410863	250256	135.616	122.509	108.502	109.391	FALSE	L-Cysteine HCl
4	K16	363526	205500	337632	185416	110.609	100.674	106.654	98.6276	FALSE	Clioquinol
4	L16	373512	171182	353433	228151	113.647	105.385	86.4673	115.934	FALSE	Diatrizoate sodium
4	M16	454075	85813.6	391332	223828	138.16	116.686	35.6556	102.723	FALSE	Acetohydroxamic acid
4	N16	312578	168678	303426	130805	95.1069	90.4742	101.812	77.4226	FALSE	Atenolol
4	O16	319752	177882	344664	223411	97.2898	102.771	104.959	116.414	FALSE	Gallic acid
4	P16	258328	118027	358937	169078	78.6004	107.026	86.2005	84.5992	FALSE	Saccharin
4	A17	489507	259200	348211	176298	148.94	103.828	99.9025	90.9285	FALSE	Chlorpropamide
4	B17	353058	159922	402626	224424	107.424	120.053	85.4595	100.107	FALSE	Chloroprocaine HCl
4	C17	356119	147108	493770	179009	108.355	147.23	77.9365	65.1097	FALSE	Cyromazine
4	D17	247874	129086	223712	135670	75.4197	66.7056	98.2531	108.916	FALSE	Ospemifene
4	E17	376290	256169	387650	173418	114.492	115.588	128.441	80.3433	FALSE	Teriflunomide
4	F17	366590	182916	379671	230621	111.541	113.209	94.1395	109.09	FALSE	Anidulafungin (LY303366)
4	G17	417694	225178	431426	155282	127.09	128.641	101.711	64.6414	FALSE	Coumarin
4	H17	285152	179323	335518	266995	86.7623	100.043	118.647	142.917	FALSE	Chloroambucil
4	I17	394354	248827	408834	259374	119.989	121.904	119.045	113.94	FALSE	Choline Chloride
4	J17	347673	151803	407297	205575	105.785	121.446	82.3778	90.6475	FALSE	Metoclopramide HCl
4	K17	24023.8	1973.1	54231.6	2486.88	7.30965	16.1706	15.4955	8.23566	FALSE	Cetylpyridinium Chloride
4	L17	109641	1239.57	187328	60.3537	33.36	55.8568	2.13304	0.0578623	FALSE	Digoxin
4	M17	358493	207614	369575	163942	109.077	110.198	109.263	79.6681	FALSE	Sulfaguanidine
4	N17	381827	216106	302525	171838	116.177	90.2057	106.783	102.012	FALSE	Labetalol HCl
4	O17	295150	195772	294537	135929	89.8041	87.8237	125.143	82.8835	FALSE	Trometamol
4	P17	251716	152232	367896	176008	76.5889	109.698	114.102	85.922	FALSE	Diphenidol HCl
4	A18	369004	177830	388445	248632	112.275	115.825	90.9228	114.954	FALSE	Levofloxacin hydrate
4	B18	374617	160316	402896	241580	113.983	120.134	80.7402	107.687	FALSE	Maltose
4	C18	440353	233530	357625	163380	133.985	106.635	100.056	82.0481	FALSE	2,2′-Dihydroxy-4-methoxybenzophenone
4	D18	177742	80587.6	225195	113448	54.0808	67.1477	85.5419	90.4761	FALSE	Piperonyl butoxide
4	E18	511096	300306	337467	218901	155.509	100.624	110.856	116.497	FALSE	Diflunisal
4	F18	405365	279414	431988	286773	123.339	128.808	130.047	119.224	FALSE	Tolmetin
4	G18	121458	35012.9	248369	105091	36.9555	74.0577	54.3877	75.9914	FALSE	Mebendazole
4	H18	443225	159193	374046	256806	134.858	111.531	67.7639	123.304	FALSE	Propantheline bromide
4	I18	346274	227276	386424	218698	105.359	115.222	123.832	101.643	FALSE	Dapson
4	J18	495496	325193	409466	193096	150.763	122.093	123.823	84.6939	FALSE	Aceclofenac
4	K18	496466	189012	472402	231405	151.058	140.859	71.8289	87.9746	FALSE	Dextromethorphan hydrobromide hydrate
4	L18	575005	54296.6	417763	252249	174.955	124.567	17.8156	108.441	FALSE	Nilutamide
4	M18	440848	155299	443437	245280	134.135	132.222	66.463	99.3407	FALSE	Fenoldopam mesylate
4	N18	271545	136703	310537	137414	82.622	92.5945	94.9804	79.4723	FALSE	Ibudilast
4	O18	217122	93538.9	291459	170606	66.0628	86.9059	81.2809	105.127	FALSE	Itopride hydrochloride
4	P18	354996	124220	368174	172659	108.013	109.781	66.0189	84.2234	FALSE	Acotiamide hydrochloride
4	A19	348567	142934	363114	182311	106.057	108.272	77.366	90.171	FALSE	Uracil
4	B19	343555	117298	375477	193842	104.532	111.958	64.4161	92.7172	FALSE	Promethazine HCl
4	C19	289462	163555	306148	191572	88.0736	91.2859	106.604	112.382	FALSE	Climbazole
4	D19	524900	190010	312746	177785	159.71	93.2534	68.2967	102.094	FALSE	Procainamide HCl
4	E19	431478	231201	383413	144544	131.284	114.324	101.095	67.7063	FALSE	Mezlocillin Sodium
4	F19	561331	187542	471591	139839	170.794	140.617	63.0346	53.255	FALSE	Meclofenamate Sodium
4	G19	261930	166728	400416	236226	79.6965	119.394	120.094	105.953	FALSE	Nicardipine HCl
4	H19	172237	67840.6	301719	118256	52.4059	89.9652	74.3126	70.391	FALSE	Salmeterol Xinafoate
4	I19	265497	149369	296451	139302	80.7819	88.3945	106.145	84.3921	FALSE	Nifuroxazide
4	J19	322790	192356	357574	247888	98.2141	106.62	112.431	124.505	FALSE	Mupirocin
4	K19	664628	7426.6	699097	14500.4	202.224	208.454	2.10819	3.7251	TRUE	Penciclovir
4	L19	379943	231890	357944	241458	115.604	106.73	115.149	121.15	FALSE	Dicoumarol
4	M19	421556	217402	360188	194353	128.265	107.399	97.2985	96.9076	FALSE	Tiratricol
4	N19	8192.62	947.088	23336.8	549.373	2.49274	6.95845	21.8106	4.22788	FALSE	Mefloquine HCl
4	O19	7771.69	250.7	28202.2	6417.61	2.36466	8.40921	6.08608	40.8683	FALSE	Domiphen Bromide
4	P19	295900	94179.6	274228	150587	90.0324	81.7683	60.0497	98.6214	FALSE	Dabrafenib Mesylate
4	A20	338237	226730	314706	189617	102.914	93.8376	126.47	108.211	FALSE	Cefuroxime sodium
4	B20	273654	131000	343090	200535	83.2638	102.301	90.3167	104.973	FALSE	Mosapride
4	C20	313192	221418	356378	85077	95.2938	106.263	133.383	42.8744	FALSE	Methylbenactyzine Bromide
4	D20	357113	241161	382726	237598	108.657	114.12	127.409	111.494	FALSE	Potassium acetate
4	E20	435828	178217	361860	203954	132.608	107.898	77.1494	101.225	FALSE	5,5-Dimethyloxazolidine-2,4-dione
4	F20	490469	203262	500285	202965	149.233	149.173	78.1885	72.8616	FALSE	Cefcapene Pivoxil Hydrochloride
4	G20	418071	227470	431208	188597	127.205	128.576	102.653	78.5497	FALSE	Alcaftadine
4	H20	254310	180264	372746	190382	77.378	111.144	133.735	91.7294	FALSE	Faropenem Sodium
4	I20	303320	197064	385774	209542	92.2902	115.029	122.576	97.5513	FALSE	Ethosuximide
4	J20	417403	170321	414232	264758	127.002	123.514	76.9861	114.789	FALSE	Dalbavancin
4	K20	307647	186386	380293	228836	93.6067	113.394	114.303	108.069	FALSE	(+/-)-Sulfinpyrazone
4	L20	340792	172401	331015	191522	103.692	98.7007	95.4441	103.912	FALSE	Levocetirizine Dihydrochloride
4	M20	278777	170190	411138	268787	84.8223	122.592	115.18	117.413	FALSE	Chlorotrianisene
4	N20	369595	132365	324775	158578	112.455	96.8402	67.5688	87.6915	FALSE	Gadopentetate Dimeglumine
4	O20	248488	145305	292536	119373	75.6067	87.2271	110.325	73.2866	FALSE	Diazoxide
4	P20	273370	184566	336465	178240	83.1772	100.326	127.38	95.1394	FALSE	Bedaquiline fumarate
4	A21	183504	106931	207678	131032	55.8342	61.9247	109.94	113.314	FALSE	Cyclandelate
4	B21	313172	118080	352557	183704	95.2877	105.124	71.1363	93.5807	FALSE	Eltrombopag
4	C21	443684	194537	345518	183407	134.998	103.025	82.7231	95.3324	FALSE	Cinchophen
4	D21	441208	233402	344336	212683	134.245	102.673	99.8066	110.929	FALSE	Calcium D-Panthotenate
4	E21	379491	290080	297728	166126	115.466	88.7752	144.216	100.211	FALSE	Betamipron
4	F21	376667	147628	361432	179668	114.607	107.77	73.9453	89.2773	FALSE	6-Mercaptopurine (6-MP) Monohydrate
4	G21	214895	94603.6	235254	85199.2	65.3852	70.147	83.058	65.0422	FALSE	Chlorquinaldol
4	H21	142633	8647.6	180054	20252.5	43.3983	53.6876	11.4387	20.201	FALSE	Vinblastine sulfate
4	I21	247716	149762	323813	206674	75.3717	96.5531	114.064	114.627	FALSE	Broxyquinoline
4	J21	286412	220766	437177	246795	87.1456	130.356	145.425	101.385	FALSE	Acetazolamide
4	K21	111404	160039	156045	209919	33.8964	46.5289	271.036	241.601	FALSE	Ethacridine lactate monohydrate
4	L21	361223	206532	388113	200311	109.908	115.726	107.873	92.692	FALSE	17-Hydroxyprogesterone
4	M21	307731	150551	315150	201526	93.6322	93.97	92.3024	114.844	FALSE	Bemegride
4	N21	264439	184215	338157	183639	80.4598	100.83	131.431	97.5311	FALSE	Aceglutamide
4	O21	224879	85898.7	302256	163216	68.4232	90.1254	72.067	96.9807	FALSE	Aminothiazole
4	P21	365206	197531	396708	174091	111.12	118.289	102.046	78.8137	FALSE	Acetylleucine
4	A22	294167	91681.9	533799	125967	89.5051	159.166	58.8016	42.3815	FALSE	Prochlorperazine dimaleate salt
4	B22	322036	166700	359096	189001	97.9848	107.074	97.6629	94.5257	FALSE	Sulfamethoxazole sodium
4	C22	338352	18140.1	357298	62670.3	102.949	106.538	10.1151	31.5012	FALSE	Hexachlorophene
4	D22	376511	195544	351390	192296	114.56	104.776	97.9866	98.2828	FALSE	Eperisone hydrochloride
4	E22	430100	199181	353287	175139	130.865	105.342	87.373	89.0328	FALSE	Isosorbide Mononitrate
4	F22	302381	65107.7	266003	121814	92.0044	79.3157	40.6234	82.2443	FALSE	Neticonazole Hydrochloride
4	G22	524671	136367	344790	201563	159.64	102.808	49.0366	104.991	FALSE	Sodium sulfadiazine
4	H22	319300	142989	377542	154349	97.1523	112.574	84.4892	73.4236	FALSE	Nikethamide
4	I22	305468	88107.1	301446	173986	92.9437	89.884	54.4181	103.657	FALSE	Cyproheptadine hydrochloride
4	J22	360214	187867	328075	217498	109.601	97.8239	98.3987	119.063	FALSE	Elagolix Sodium
4	K22	360650	242148	312278	171138	109.734	93.1136	126.676	98.4243	FALSE	Teneligliptin hydrobromide
4	L22	368515	150310	327858	157871	112.127	97.7594	76.9542	86.4795	FALSE	Nortropine Hydrochloride
4	M22	264252	139801	293039	159535	80.4028	87.3771	99.8139	97.7747	FALSE	Prasugrel Hydrochloride
4	N22	250290	144635	317154	179195	76.1547	94.5676	109.026	101.473	FALSE	Sulfalozine sodium
4	O22	80174.4	17497.9	168860	31970.4	24.3944	50.3501	41.1765	34.003	FALSE	Desogestrel
4	P22	230515	129050	426314	194693	70.1381	127.116	105.623	82.0196	FALSE	Sulfogaiacol
4	A23	340757	143068	374510	205055	103.681	111.67	79.2129	98.334	FALSE	DMSO
4	B23	210682	124562	372416	154089	64.1035	111.045	111.547	74.3087	FALSE	DMSO
4	C23	270586	116350	428183	287492	82.3301	127.674	81.1258	120.585	FALSE	DMSO
4	D23	429260	182592	223078	151404	130.609	66.5165	80.2526	121.893	FALSE	DMSO
4	E23	375284	154416	328093	242843	114.186	97.8295	77.6302	132.93	FALSE	DMSO
4	F23	336858	182152	361249	177378	102.495	107.716	102.02	88.1838	FALSE	DMSO
4	G23	368262	133970	316767	188811	112.05	94.4522	68.6354	107.049	FALSE	DMSO
4	H23	373453	172697	277749	147911	113.629	82.8181	87.2463	95.6412	FALSE	DMSO
4	I23	329342	143346	381947	219003	100.208	113.887	82.1179	102.978	FALSE	DMSO
4	J23	366483	161482	324826	192370	111.508	96.8554	83.1321	106.361	FALSE	DMSO
4	K23	433545	165890	290795	159383	131.913	86.708	72.1916	98.4356	FALSE	DMSO
4	L23	363982	136504	318273	179431	110.747	94.9012	70.7565	101.25	FALSE	DMSO
4	M23	375127	159221	317779	209509	114.139	94.754	80.0792	118.406	FALSE	DMSO
4	N23	272113	168784	278955	152836	82.7948	83.1775	117.026	98.3982	FALSE	DMSO
4	O23	342674	185342	300462	144145	104.264	89.5906	102.045	86.1599	FALSE	DMSO
4	P23	244420	179174	430289	218757	74.3687	128.302	138.305	91.3058	FALSE	DMSO
4	A24	649399	269.27	810724	5987.39	197.59	241.738	0.0782304	1.32636	FALSE	DMSO
4	B24	468772	1019.82	804103	8149.29	142.631	239.764	0.410452	1.82014	FALSE	DMSO
4	C24	503127	18376.9	861824	6001.32	153.084	256.975	6.89119	1.25062	FALSE	DMSO
4	D24	537214	2183.56	793452	6470.22	163.456	236.588	0.766863	1.46452	FALSE	DMSO
4	E24	521762	1818.35	805449	8599.62	158.755	240.165	0.657512	1.91751	FALSE	DMSO
4	F24	558103	2044.29	759794	6539.86	169.812	226.552	0.691078	1.54586	FALSE	DMSO
4	G24	511318	1123.51	858755	6058.58	155.577	256.06	0.414556	1.26706	FALSE	DMSO
4	H24	563562	1097.2	798388	6077.15	171.473	238.06	0.367318	1.36704	FALSE	DMSO
4	I24	580981	321.886	745561	4692.11	176.773	222.308	0.10453	1.13027	FALSE	DMSO
4	J24	570223	4538.9	839608	6533.67	173.5	250.351	1.50178	1.39758	FALSE	DMSO
4	K24	571860	865.069	794584	7719.08	173.998	236.926	0.285404	1.7447	FALSE	DMSO
4	L24	485601	1846.2	822835	6108.1	147.752	245.35	0.717297	1.33318	FALSE	DMSO
4	M24	538768	1454.68	847808	9610.16	163.929	252.796	0.509406	2.03577	FALSE	DMSO
4	N24	415208	403.905	780373	9272.8	126.334	232.688	0.183532	2.13405	FALSE	DMSO
4	O24	510083	1026.01	824029	5657.77	155.201	245.705	0.379499	1.2331	FALSE	DMSO
4	P24	374993	2421.88	819326	4128.81	114.098	244.303	1.21851	0.905033	FALSE	DMSO
5	A1	750925	3813.11	899451	7440.52	237.863	267.934	0.948299	1.4944	FALSE	DMSO
5	B1	598698	1316.95	849746	9560.64	189.643	253.127	0.410793	2.03254	FALSE	DMSO
5	C1	633874	1637.29	851719	6431.53	200.786	253.715	0.482373	1.36414	FALSE	DMSO
5	D1	574250	798.525	858183	6364.99	181.899	255.64	0.259687	1.33986	FALSE	DMSO
5	E1	598168	3497.42	861886	6573.91	189.476	256.744	1.09191	1.37789	FALSE	DMSO
5	F1	537008	936.255	883370	6901.98	170.103	263.144	0.325593	1.41147	FALSE	DMSO
5	G1	503959	1056.96	825192	4122.62	159.634	245.813	0.391676	0.902524	FALSE	DMSO
5	H1	432799	1069.34	829652	5758.36	137.093	247.142	0.461416	1.25384	FALSE	DMSO
5	I1	354954	598.894	783022	5702.65	112.435	233.251	0.315094	1.31566	FALSE	DMSO
5	J1	355022	1121.96	799790	5311.12	112.457	238.246	0.590179	1.19964	FALSE	DMSO
5	K1	426965	1055.41	795511	4798.89	135.245	236.971	0.461629	1.08977	FALSE	DMSO
5	L1	404486	906.852	794607	5309.57	128.125	236.702	0.418693	1.20711	FALSE	DMSO
5	M1	431362	2688.06	835490	6173.1	136.638	248.881	1.16375	1.33476	FALSE	DMSO
5	N1	393882	772.217	777987	4467.72	124.766	231.751	0.36613	1.03742	FALSE	DMSO
5	O1	431284	1394.32	832990	8581.05	136.613	248.136	0.603757	1.86098	FALSE	DMSO
5	P1	436283	605.084	865682	6651.28	138.197	257.874	0.259006	1.388	FALSE	DMSO
5	A2	351707	224598	507936	283057	111.407	151.307	119.258	100.671	FALSE	DMSO
5	B2	255607	150988	346628	145246	80.966	103.256	110.314	75.6977	FALSE	DMSO
5	C2	321611	229370	328844	166392	101.873	97.958	133.189	91.4078	FALSE	DMSO
5	D2	333000	194828	368139	232306	105.481	109.663	109.262	113.996	FALSE	DMSO
5	E2	280801	189416	415054	235333	88.9464	123.639	125.974	102.428	FALSE	DMSO
5	F2	303548	139949	348450	188986	96.1518	103.798	86.1004	97.9784	FALSE	DMSO
5	G2	232433	116860	380466	191819	73.6253	113.336	93.8926	91.0788	FALSE	DMSO
5	H2	383665	190857	300097	160131	121.53	89.3946	92.9004	96.3948	FALSE	DMSO
5	I2	190705	143442	288958	178737	60.4077	86.0764	140.468	111.743	FALSE	DMSO
5	J2	206377	96398.7	331391	224554	65.3719	98.7167	87.2312	122.411	FALSE	DMSO
5	K2	208441	131817	285145	165518	66.0258	84.9406	118.1	104.862	FALSE	DMSO
5	L2	314458	67710.6	292950	174546	99.6076	87.2658	40.212	107.636	FALSE	DMSO
5	M2	239134	165035	251430	159227	75.7479	74.8975	128.883	114.404	FALSE	DMSO
5	N2	219192	103282	300151	148583	69.4312	89.4108	87.9958	89.4273	FALSE	DMSO
5	O2	219016	80504	355398	216454	69.3753	105.868	68.6443	110.025	FALSE	DMSO
5	P2	274911	160576	295603	173989	87.0807	88.0559	109.082	106.329	FALSE	DMSO
5	A3	324758	167935	478668	300700	102.87	142.588	96.57	113.486	FALSE	Cyclen
5	B3	262786	89886.7	305308	169830	83.24	90.9468	63.8786	100.489	FALSE	Entospletinib (GS-9973)
5	C3	349816	225232	367238	156356	110.808	109.395	120.241	76.9145	FALSE	Brivaracetam
5	D3	367883	210679	424693	160126	116.531	126.51	106.948	68.1126	FALSE	Erythromycin Cyclocarbonate
5	E3	311555	129104	355144	172505	98.688	105.792	77.387	87.748	FALSE	Propiverine hydrochloride
5	F3	279307	122360	295917	209763	88.4733	88.1495	81.8125	128.056	FALSE	Ledipasvir (GS5885)
5	G3	276466	221244	316786	200292	87.5733	94.3659	149.449	114.219	FALSE	Proxyphylline
5	H3	228774	79521.4	272523	111516	72.4665	81.1808	64.914	73.9225	FALSE	Filgotinib (GLPG0634)
5	I3	347456	176504	265144	145458	110.06	78.9828	94.8671	99.1054	FALSE	Asunaprevir
5	J3	197460	39147.9	271554	78221.4	62.5474	80.8922	37.0246	52.0367	FALSE	Niraparib (MK-4827) tosylate
5	K3	243609	90084.8	332906	72781.9	77.1655	99.1681	69.059	39.495	FALSE	Fimasartan
5	L3	149431	7245.53	194560	27507.3	47.3337	57.9567	9.05507	25.5409	FALSE	Lomitapide Mesylate
5	M3	284956	199142	268405	184278	90.2625	79.9541	130.511	124.029	FALSE	Sulfalene(SMPZ)
5	N3	126538	14655.1	183085	29373.7	40.0823	54.5385	21.6286	28.9832	FALSE	Cerdulatinib (PRT062070, PRT2070)
5	O3	260869	121600	337300	189272	82.6326	100.477	87.0511	101.371	FALSE	Valpromide
5	P3	400785	238886	313181	197073	126.953	93.2923	111.312	113.677	FALSE	Lomitapide
5	A4	279620	145782	515611	236760	88.5724	153.593	97.3637	82.952	FALSE	D panthenol
5	B4	290518	215085	412301	97559.4	92.0243	122.819	138.261	42.746	FALSE	Delapril Hydrochloride
5	C4	255042	84447.1	237851	129380	80.7871	70.8524	61.8351	98.2658	FALSE	Latanoprost
5	D4	374525	19924.5	381208	144827	118.635	113.556	9.93498	68.6324	FALSE	Alimemazine Tartrate
5	E4	203506	144946	343488	154145	64.4626	102.32	133.012	81.0696	FALSE	Tafluprost
5	F4	470742	218669	326942	156769	149.112	97.3914	86.7495	86.6227	FALSE	Stearic acid
5	G4	331728	128617	234624	129259	105.078	69.8912	72.4063	99.5243	FALSE	Salirasib
5	H4	436301	71972.5	328876	149123	138.203	97.9676	30.8065	81.913	FALSE	Nilotinib hydrochloride
5	I4	312895	175032	296372	156266	99.1125	88.2851	104.467	95.251	FALSE	Abacavir
5	J4	524608	106707	406603	109367	166.175	121.121	37.9856	48.5911	FALSE	lenvatinib Mesylate
5	K4	388630	199528	330100	169888	123.102	98.3323	95.8802	92.973	FALSE	Isosorbide dinitrate
5	L4	379966	260248	379419	194639	120.358	113.023	127.91	92.6727	FALSE	Cefminox Sodium
5	M4	389957	121323	337863	146701	123.523	100.645	58.1017	78.4394	FALSE	Ruxolitinib Phosphate
5	N4	319744	150762	320647	162012	101.282	95.5161	88.0543	91.2772	FALSE	Cefpiramide sodium
5	O4	323123	17381.8	529484	11693.1	102.352	157.726	10.0459	3.9895	TRUE	Entecavir
5	P4	241721	140602	294944	155445	76.5675	87.8596	108.628	95.2089	FALSE	Ceftiofur
5	A5	327484	167953	423401	227410	103.734	126.125	95.777	97.0281	FALSE	Tofacitinib (CP-690550) Citrate
5	B5	274383	121467	358631	207094	86.9135	106.831	82.673	104.318	FALSE	Pilaralisib (XL147)
5	C5	144457	9856.22	234305	18567.3	45.7582	69.7962	12.7419	14.3155	FALSE	Fingolimod (FTY720) HCl
5	D5	236000	8474.27	283515	6307.73	74.7552	84.4552	6.70583	4.01918	FALSE	Voxtalisib (XL765, SAR245409)
5	E5	404998	231885	366933	155477	128.287	109.304	106.926	76.5457	FALSE	Tacrolimus (FK506)
5	F5	258143	193961	373954	171047	81.7694	111.396	140.319	82.6299	FALSE	Obeticholic Acid
5	G5	468855	136964	447987	125458	148.514	133.449	54.5544	50.5912	FALSE	Pimecrolimus
5	H5	354739	239011	401216	235946	112.367	119.516	125.826	106.237	FALSE	Sacubitril/valsartan (LCZ696)
5	I5	364341	209344	346317	154321	115.409	103.163	107.303	80.4994	FALSE	Cefotiam hydrochloride
5	J5	146509	289712	219347	361899	46.4082	65.3403	369.286	298.055	FALSE	Dovitinib (TKI258) Lactate
5	K5	326345	224689	339630	157636	103.373	101.171	128.578	83.8475	FALSE	Teprenone
5	L5	437012	262948	437759	383243	138.428	130.402	112.367	158.154	FALSE	Elacridar (GF120918)
5	M5	410570	176762	352218	176531	130.052	104.921	80.4013	90.5423	FALSE	Delamanid
5	N5	345817	234126	380722	216536	109.541	113.412	126.434	102.746	FALSE	Emricasan
5	O5	364566	4935.07	558236	6785.92	115.48	166.291	2.52802	2.196	TRUE	Brivudine
5	P5	60774.6	193054	123095	352112	19.2509	36.6683	593.225	516.751	FALSE	Sunitinib
5	A6	302672	171312	485186	252591	95.8743	144.53	105.7	94.0481	FALSE	Cisapride
5	B6	296708	152326	379364	190287	93.9851	113.007	95.8756	90.6137	FALSE	Bendazac
5	C6	349424	195524	318184	139298	110.684	94.7827	104.498	79.0872	FALSE	Stiripentol
5	D6	269905	178305	396034	230240	85.4949	117.973	123.371	105.024	FALSE	Alogliptin
5	E6	370164	253259	411792	230351	117.253	122.667	127.771	101.054	FALSE	Nitisinone
5	F6	341091	217126	334556	204566	108.044	99.6594	118.879	110.46	FALSE	Sultamicillin
5	G6	6991.74	1451.58	16063.4	75.829	2.2147	4.78505	38.772	0.852785	FALSE	Tegaserod Maleate
5	H6	452953	133241	443980	125509	143.477	132.255	54.9347	51.0685	FALSE	Diflucortolone valerate
5	I6	316583	179289	383430	167791	100.281	114.218	105.762	79.0539	FALSE	Promazine hydrochloride
5	J6	399404	184886	424333	238117	126.515	126.403	86.4481	101.374	FALSE	Tizanidine
5	K6	394228	130972	422361	245443	124.876	125.815	62.043	104.98	FALSE	Triprolidine Hydrochloride
5	L6	347154	163976	305017	176904	109.964	90.8601	88.2106	104.775	FALSE	Midecamycin
5	M6	362246	181663	270839	177754	114.745	80.6792	93.6537	118.563	FALSE	Clidinium Bromide
5	N6	265666	115454	382237	155691	84.1523	113.863	81.1583	73.582	FALSE	Cilastatin
5	O6	248006	153534	360604	216416	78.5582	107.419	115.612	108.418	FALSE	Molindone hydrochloride
5	P6	296500	149312	347143	192146	93.9194	103.409	94.044	99.9915	FALSE	Emedastine Difumarate
5	A7	35173.8	391.525	60839.6	1010.54	11.1416	18.1233	2.07875	3.00059	FALSE	Octenidine Dihydrochloride
5	B7	139197	23875.3	208991	34944.8	44.0921	62.2554	32.0317	30.2062	FALSE	Dasatinib Monohydrate
5	C7	446950	201982	507582	200145	141.576	151.202	84.3948	71.2327	FALSE	Ioversol
5	D7	246898	92576.3	270612	129143	78.2072	80.6115	70.0237	86.2114	FALSE	Fumagillin
5	E7	348649	209195	452604	195956	110.438	134.824	112.053	78.2133	FALSE	Crisaborole (AN2728)
5	F7	314548	80753.2	327177	103562	99.636	97.4615	47.9441	57.182	FALSE	Erlotinib
5	G7	320382	146706	517757	240454	101.484	154.232	85.5148	83.8969	FALSE	Simeprevir
5	H7	204098	8898.3	299151	18282.5	64.6499	89.113	8.142	11.0404	FALSE	Docetaxel Trihydrate
5	I7	350142	211091	396988	245271	110.911	118.257	112.587	111.612	FALSE	Oxyclozanide
5	J7	363556	141537	348674	157534	115.16	103.865	72.7044	81.6198	FALSE	Pexmetinib (ARRY-614)
5	K7	391934	268824	448048	267633	124.149	133.467	128.091	107.908	FALSE	Nadolol
5	L7	49705.1	7132.56	104887	6734.85	15.7446	31.2443	26.7983	11.5997	FALSE	Afatinib (BIBW2992) Dimaleate
5	M7	222230	121308	234243	111176	70.3935	69.7778	101.941	85.7403	FALSE	Efinaconazole
5	N7	348417	138719	295544	212628	110.364	88.0384	74.353	129.968	FALSE	Pexidartinib (PLX3397)
5	O7	187780	107004	254394	95146.8	59.4812	75.7803	106.417	67.566	FALSE	Mebeverine Hydrochloride
5	P7	210156	106916	277622	133742	66.569	82.6997	95.0083	87.0272	FALSE	CB1954
5	A8	300072	159222	346514	168887	95.0508	103.222	99.0923	88.0472	FALSE	Rimantadine Hydrochloride
5	B8	374255	198238	326049	133799	118.549	97.1254	98.9197	74.1331	FALSE	Iguratimod
5	C8	556917	110786	499683	153761	176.409	148.849	37.1498	55.5894	FALSE	Desipramine Hydrochloride
5	D8	333213	148208	294897	135158	105.548	87.8457	83.0642	82.7966	FALSE	Dexrazoxane
5	E8	431765	263922	397559	263580	136.766	118.427	114.154	119.771	FALSE	Disopyramide
5	F8	371994	280908	447016	261936	117.833	133.16	141.023	105.855	FALSE	Elbasvir
5	G8	243389	168436	364217	214619	77.0959	108.495	129.24	106.451	FALSE	Econazole
5	H8	447638	274382	396364	191485	141.794	118.071	114.47	87.2733	FALSE	Venlafaxine
5	I8	346952	211555	376783	217908	109.9	112.238	113.872	104.477	FALSE	Iopanoic acid
5	J8	504009	209992	413788	235003	159.65	123.262	77.8084	102.598	FALSE	Emedastine
5	K8	122735	10739.9	200786	15859.1	38.8774	59.8113	16.3416	14.2687	FALSE	Vortioxetine
5	L8	486368	253911	373126	207692	154.062	111.149	97.494	100.555	FALSE	Tiaprofenic acid
5	M8	190278	24803.8	283463	76613.6	60.2724	84.4395	24.344	48.8259	FALSE	Thioridazine hydrochloride
5	N8	415615	210919	350961	177172	131.65	104.546	94.7733	91.1962	FALSE	Norgestrel
5	O8	230297	129914	271492	169493	72.9489	80.8738	105.348	112.781	FALSE	Trimethadione
5	P8	178441	107145	318686	167508	56.5229	94.932	112.134	94.9539	FALSE	lurasidone
5	A9	354799	162432	281808	204887	112.386	83.9467	85.497	131.341	FALSE	4-Aminopyridine
5	B9	267265	117960	485415	258987	84.6586	144.598	82.4247	96.384	FALSE	Eliglustat
5	C9	306275	246037	425600	225786	97.0155	126.78	150.021	95.8377	FALSE	Dihydralazine sulphate
5	D9	235085	74612.6	276195	121189	74.4655	82.2747	59.2719	79.2659	FALSE	Ulixertinib (BVD-523, VRT752271)
5	E9	426761	167537	423112	254935	135.181	126.039	73.3143	108.847	FALSE	Mephenesin
5	F9	601085	6985.55	631635	11782.9	190.4	188.155	2.17033	3.36997	TRUE	Tenofovir Alafenamide (GS-7340)
5	G9	399102	218801	534040	272930	126.419	159.083	102.383	92.3248	FALSE	Terconazole
5	H9	473572	90282.9	422754	202490	150.008	125.933	35.6026	86.5278	FALSE	Dibutyryl-cAMP (Bucladesine)
5	I9	392865	269742	336464	198616	124.444	100.228	128.223	106.639	FALSE	Actarit
5	J9	306668	210565	345339	207431	97.14	102.872	128.227	108.51	FALSE	Oltipraz
5	K9	302005	166958	413331	225803	95.663	123.126	103.242	98.6898	FALSE	Bevantolol hydrochloride
5	L9	353870	226017	468300	220235	112.092	139.5	119.277	84.9579	FALSE	Epacadostat (INCB024360)
5	M9	419854	201937	428322	237674	132.993	127.591	89.8214	100.243	FALSE	Granisetron
5	N9	56311.5	8023.94	118267	11081.9	17.8372	35.23	26.6105	16.9274	FALSE	Ozanimod (RPC1063)
5	O9	91576.6	1064.7	144674	2346.05	29.0078	43.0963	2.17122	2.92947	FALSE	Pixantrone Maleate
5	P9	271186	121319	293696	194569	85.9008	87.488	83.5453	119.679	FALSE	Favipiravir (T-705)
5	A10	408374	214627	336564	179993	129.357	100.258	98.1494	96.6115	FALSE	Eluxadoline
5	B10	108720	13099.8	251347	71321	34.4382	74.8726	22.5018	51.2608	FALSE	Abemaciclib
5	C10	420849	218030	285233	164348	133.308	84.9669	96.7501	104.089	FALSE	Selamectin
5	D10	345410	215243	401657	138685	109.412	119.648	116.374	62.3757	FALSE	Acetohexamide
5	E10	388484	169612	476064	219856	123.056	141.813	81.5354	83.4285	FALSE	Cefmetazole sodium
5	F10	453378	302503	390496	250299	143.612	116.323	124.604	115.793	FALSE	(R)-(+)-Atenolol HCl
5	G10	388747	143636	480622	159426	123.139	143.171	69.0012	59.9235	FALSE	Diflorasone
5	H10	365325	167314	411530	242642	115.72	122.589	85.5294	106.514	FALSE	Anisotropine Methylbromide
5	I10	562637	301394	409920	258230	178.221	122.11	100.039	113.802	FALSE	Betrixaban
5	J10	486514	297328	393184	225545	154.108	117.124	114.131	103.628	FALSE	Benzthiazide
5	K10	368509	256118	427780	212888	116.729	127.43	129.794	89.9021	FALSE	Cyclofenil
5	L10	408323	272337	371516	143572	129.34	110.669	124.556	69.8126	FALSE	Carbadox
5	M10	274844	209313	321314	192513	87.0596	95.7148	142.223	108.236	FALSE	Prilocaine hydrochloride
5	N10	349723	109714	292102	179340	110.778	87.0132	58.5866	110.913	FALSE	Diphenylpyraline HCl
5	O10	252195	106069	333045	63229	79.8851	99.2095	78.5444	34.2968	FALSE	Hydrocortisone acetate
5	P10	392412	216493	250621	128075	124.3	74.6564	103.03	92.3184	FALSE	Disopyramide Phosphate
5	A11	332640	172571	373903	252518	105.367	111.381	96.8848	122.004	FALSE	Daclatasvir Digydrochloride
5	B11	39246.9	2520.93	141975	2923.28	12.4318	42.2923	11.9955	3.71963	FALSE	Napabucasin
5	C11	323598	107996	378210	225557	102.503	112.663	62.3252	107.737	FALSE	Trelagliptin succinate
5	D11	345762	239287	400857	225453	109.523	119.41	129.242	101.603	FALSE	Ripasudil (K-115) hydrochloride dihydrate
5	E11	392997	244092	403720	223534	124.485	120.262	115.992	100.024	FALSE	Pramipexole dihydrochloride
5	F11	38561.3	5292.55	80015	6183.93	12.2147	23.8353	25.6315	13.9616	FALSE	Entrectinib (RXDX-101)
5	G11	492252	240387	421425	166790	155.926	125.536	91.198	71.4974	FALSE	Mupirocin calcium
5	H11	330884	164546	312717	112026	104.811	93.154	92.8696	64.7153	FALSE	Ricolinostat (ACY-1215)
5	I11	371791	194130	430442	231644	117.768	128.223	97.5115	97.2179	FALSE	Argatroban Monohydrate
5	J11	468813	260771	388218	188717	148.501	115.645	103.878	87.8164	FALSE	Vonoprazan Fumarate (TAK-438)
5	K11	468595	256110	400104	286551	148.432	119.185	102.068	129.381	FALSE	Acotiamide
5	L11	94967.3	6943.77	128108	12938.9	30.0818	38.1614	13.6547	18.2458	FALSE	Vortioxetine (Lu AA21004) HBr
5	M11	338897	130347	301211	151735	107.349	89.7266	71.8283	91.0031	FALSE	Regorafenib Monohydrate
5	N11	368120	163220	348880	196366	116.606	103.926	82.8027	101.679	FALSE	Empagliflozin (BI 10773)
5	O11	278018	124875	301836	139448	88.065	89.9128	83.881	83.4605	FALSE	Sitagliptin
5	P11	178048	96355.4	307302	162543	56.3984	91.541	101.065	95.5529	FALSE	Apremilast (CC-10004)
5	A12	308288	167209	316341	220856	97.6532	94.2336	101.29	126.123	FALSE	Bedaquiline
5	B12	260386	158257	435206	244106	82.4797	129.642	113.503	101.327	FALSE	Ethoxzolamide
5	C12	255332	60420.2	241390	115512	80.8787	71.9066	44.1916	86.447	FALSE	Benzalkonium chloride
5	D12	375451	241848	395270	231673	118.928	117.745	120.296	105.882	FALSE	Isoetharine Mesylate
5	E12	358974	228375	551759	248837	113.709	164.361	118.809	81.4715	FALSE	Ceftibuten dihydrate
5	F12	369644	244740	433020	264239	117.088	128.991	123.647	110.238	FALSE	Mepiroxol
5	G12	392543	202248	312584	137371	124.342	93.1144	96.2186	79.3907	FALSE	Nonivamide
5	H12	460176	266708	473335	212768	145.765	141	108.236	81.2043	FALSE	Mesoridazine Besylate
5	I12	327717	235740	455972	226682	103.808	135.828	134.337	89.8091	FALSE	Darunavir
5	J12	356715	201631	401259	226058	112.993	119.529	105.56	101.774	FALSE	Metaproterenol Sulfate
5	K12	435644	226431	414165	257049	137.994	123.374	97.0661	112.12	FALSE	Dolasetron
5	L12	355477	209060	506731	295315	112.601	150.948	109.83	105.281	FALSE	Metaraminol Bitartrate
5	M12	446913	128546	367056	166346	141.564	109.341	53.7151	81.8691	FALSE	Tasimelteon
5	N12	266098	139312	280742	146474	84.289	83.6291	97.7706	94.2526	FALSE	Meticrane
5	O12	171116	113188	287361	137712	54.2028	85.6007	123.529	86.5733	FALSE	Indometacin Sodium
5	P12	230515	128166	325611	154747	73.018	96.9949	103.833	85.8546	FALSE	Nalmefene HCl
5	A13	307307	212063	229807	134828	97.3424	68.4561	128.871	105.989	FALSE	Carbazochrome
5	B13	55373.7	15424.2	160055	18638.5	17.5402	47.6781	52.019	21.0369	FALSE	Cobimetinib (GDC-0973, RG7420)
5	C13	389216	223363	355660	226588	123.288	105.946	107.172	115.091	FALSE	Pralidoxime Iodide
5	D13	371361	170431	351133	206439	117.632	104.598	85.7067	106.209	FALSE	Venetoclax (ABT-199, GDC-0199)
5	E13	480952	230636	368803	224311	152.346	109.861	89.5545	109.875	FALSE	Benzylpenicillin potassium
5	F13	485991	230036	410632	222399	153.942	122.322	88.3953	97.8407	FALSE	Macitentan
5	G13	434067	234765	472387	184608	137.495	140.717	101.004	70.5982	FALSE	Ciprofloxacin hydrochloride hydrate
5	H13	22228.7	3550.03	82709.3	6640.45	7.04116	24.6379	29.825	14.5039	FALSE	Pacritinib (SB1518)
5	I13	327024	207377	374290	208537	103.588	111.496	118.425	100.651	FALSE	Enoxacin Sesquihydrate
5	J13	311946	199512	311733	185058	98.812	92.8608	119.44	107.243	FALSE	Vorapaxar
5	K13	366696	177697	433279	266174	116.155	129.068	90.4971	110.978	FALSE	Sulfamethazine Sodium Salt
5	L13	334926	69529	396870	201577	106.091	118.222	38.7685	91.7556	FALSE	Bardoxolone Methyl
5	M13	321083	179051	374874	268054	101.706	111.67	104.141	129.175	FALSE	Bromisoval
5	N13	194961	116298	207013	125941	61.7557	61.6662	111.401	109.903	FALSE	Sotagliflozin (LX4211)
5	O13	242281	142399	268681	129620	76.7449	80.0362	109.761	87.1516	FALSE	Propyphenazone (4-Isopropylantipyrine)
5	P13	196117	84769	192264	123408	62.1219	57.2726	80.7206	115.954	FALSE	Acalabrutinib (ACP-196)
5	A14	345141	94226	395301	242179	109.327	117.755	50.9843	110.675	FALSE	Rifamycin sodium salt
5	B14	421479	211060	365749	161489	133.508	108.952	93.5172	79.763	FALSE	Nialamide
5	C14	318364	191027	308902	162792	100.845	92.0177	112.055	95.2037	FALSE	Losartan
5	D14	361938	240310	454014	185642	114.647	135.244	123.994	73.8664	FALSE	Pentoxifylline
5	E14	438900	221447	468276	233829	139.026	139.493	94.2251	90.2062	FALSE	Sulbutiamine
5	F14	370588	195527	339191	240984	117.387	101.04	98.532	128.347	FALSE	Piromidic Acid
5	G14	450686	268568	423184	264526	142.759	126.061	111.286	112.922	FALSE	Arformoterol Tartrate
5	H14	368182	243637	450438	199548	116.625	134.179	123.578	80.03	FALSE	Procyclidine HCl
5	I14	406454	112134	519473	80552	128.748	154.744	51.5214	28.0126	FALSE	Solifenacin
5	J14	373778	215580	433432	273510	118.398	129.113	107.71	113.997	FALSE	Ractopamine HCl
5	K14	341660	99015.6	385259	123097	108.224	114.763	54.1216	57.7211	FALSE	Lapatinib ditosylate monohydrate
5	L14	51647.3	1850.85	133405	8789.97	16.3598	39.7394	6.69244	11.903	FALSE	Terfenadine
5	M14	342057	226249	336083	178450	108.35	100.114	123.524	95.9205	FALSE	Tedizolid
5	N14	407799	116894	276838	104670	129.174	82.466	53.5315	68.3029	FALSE	Tacrine HCl
5	O14	217482	142614	263352	169052	68.8896	78.449	122.462	115.964	FALSE	Tiletamine Hydrochloride
5	P14	151834	46065.3	157042	69151.4	48.095	46.7805	56.6586	79.5475	FALSE	Pimozide
5	A15	386223	171363	365256	200052	122.34	108.805	82.859	98.9435	FALSE	Ataluren (PTC124)
5	B15	148459	14780.5	274552	77621	47.0259	81.7851	18.5927	51.0735	FALSE	Radotinib
5	C15	211767	78719.7	224409	29625.9	67.0793	66.8482	69.4204	23.8491	FALSE	Binimetinib (MEK162, ARRY-162, ARRY-438162)
5	D15	308088	177081	400578	244900	97.59	119.327	107.339	110.444	FALSE	Riociguat (BAY 63-2521)
5	E15	384592	164376	341611	153034	121.823	101.761	79.8176	80.9275	FALSE	Birinapant
5	F15	93142.7	3026.97	135994	2791.74	29.5039	40.5106	6.06905	3.70849	FALSE	Mitomycin C
5	G15	380008	126721	384815	162255	120.371	114.631	62.2755	76.1707	FALSE	Duvelisib (IPI-145, INK1197)
5	H15	29485.1	2743.77	50780.6	2525.57	9.33969	15.1268	17.3783	8.98467	FALSE	Pimavanserin
5	I15	351859	41495.5	498551	212762	111.455	148.511	22.0239	77.0949	FALSE	Tepotinib (EMD 1214063)
5	J15	429820	236826	370243	206129	136.15	110.29	102.898	100.576	FALSE	Oclacitinib?maleate
5	K15	308401	71231.2	186320	133646	97.689	55.5019	43.1337	129.58	FALSE	Cilengitide?trifluoroacetate
5	L15	293850	165316	361588	262899	93.0797	107.712	105.064	131.346	FALSE	Enasidenib (AG-221)
5	M15	197568	67252.6	190122	72802	62.5817	56.6346	63.5701	69.1755	FALSE	Ceritinib (LDK378)
5	N15	196084	112476	322402	140020	62.1116	96.0389	107.122	78.4577	FALSE	Bitopertin
5	O15	286757	65491.5	308155	82800.6	90.8331	91.795	42.6513	48.5406	FALSE	Batimastat (BB-94)
5	P15	26843.5	7397.19	86638.4	30552.9	8.50292	25.8084	51.4625	63.7063	FALSE	Ponesimod
5	A16	350887	219700	416764	277856	111.147	124.148	116.93	120.44	FALSE	Estropipate
5	B16	272248	192161	431637	195438	86.2371	128.579	131.815	81.7956	FALSE	Carbachol
5	C16	381311	185151	408941	135530	120.784	121.818	90.6794	59.8707	FALSE	Ajmaline
5	D16	397564	243422	413288	174809	125.932	123.113	114.344	76.4103	FALSE	Glafenine HCl
5	E16	343612	251324	439980	310140	108.842	131.064	136.593	127.34	FALSE	Methyl Aminolevulinate Hydrochloride
5	F16	397368	155440	391941	286979	125.87	116.754	73.0519	132.272	FALSE	Phthalylsulfacetamide
5	G16	384827	159238	395360	187033	121.898	117.772	77.2755	85.4607	FALSE	Imidafenacin
5	H16	424470	274988	387132	151755	134.455	115.321	120.984	70.8152	FALSE	Carbenoxolone Sodium
5	I16	399246	188955	440610	247315	126.465	131.251	88.3853	101.4	FALSE	Mepivacaine
5	J16	406321	262860	378953	185973	128.706	112.885	120.814	88.6554	FALSE	Nicotine Ditartrate
5	K16	122355	4268.09	59583	1658.95	38.7573	17.7489	6.51437	5.02982	FALSE	Chlorhexidine
5	L16	183633	31470.6	225636	81927.8	58.1675	67.2138	32.0048	65.5939	FALSE	Dicyclomine HCl
5	M16	160985	58533.8	368634	179984	50.9935	109.811	67.9021	88.2022	FALSE	Chlorprothixene hydrochloride
5	N16	347855	194706	286163	196456	110.187	85.2439	104.53	124.02	FALSE	Mepenzolate Bromide
5	O16	158246	98554.4	284383	143702	50.1259	84.7138	116.307	91.2851	FALSE	Enoxaparin sodium
5	P16	230006	91415.7	236654	158965	72.8567	70.496	74.2238	121.347	FALSE	Aceclidine HCl
5	A17	281890	89676.2	327584	126336	89.2915	97.5827	59.41	69.6697	FALSE	Marimastat (BB-2516)
5	B17	167427	82057.8	306643	196450	53.0342	91.3446	91.5284	115.733	FALSE	Melphalan
5	C17	466599	222874	455896	266322	147.8	135.805	89.2025	105.532	FALSE	Ilomastat (GM6001, Galardin)
5	D17	100795	12287.4	156708	15111.6	31.9279	46.681	22.7657	17.4206	FALSE	Olmutinib (HM61713, BI 1482694)
5	E17	93758.6	8556.29	150604	18124.7	29.699	44.8628	17.0426	21.7407	FALSE	abemaciclib (LY2835219)
5	F17	233349	155062	314023	171536	73.9155	93.5431	124.098	98.6811	FALSE	Troglitazone (CS-045)
5	G17	239058	106147	270856	124290	75.7239	80.6843	82.9211	82.8967	FALSE	Motolimod (VTX-2337)
5	H17	342778	173478	422353	210097	108.578	125.813	94.5135	89.8639	FALSE	Tofogliflozin(CSG 452)
5	I17	408260	177652	418766	237920	129.32	124.745	81.2634	102.636	FALSE	BAF312 (Siponimod)
5	J17	467648	246102	460118	290349	148.132	137.063	98.2784	113.997	FALSE	Omarigliptin (MK-3102)
5	K17	370940	161212	352128	234528	117.499	104.894	81.1628	120.319	FALSE	Idasanutlin (RG-7388)
5	L17	431289	251994	399680	200563	136.615	119.059	109.115	90.6523	FALSE	Tirofiban Hydrochloride
5	M17	553748	4651.87	381895	177584	175.405	113.761	1.56884	84.004	FALSE	Losmapimod (GW856553X)
5	N17	305900	159713	302610	142083	96.8968	90.1433	97.5039	84.8204	FALSE	Diastase
5	O17	186155	113996	224387	96590.6	58.9665	66.8418	114.36	77.7638	FALSE	Alvelestat (AZD9668)
5	P17	184090	80073.8	360899	152373	58.3121	107.507	81.2313	76.2715	FALSE	Fomepizole
5	A18	413907	187440	348597	268184	131.109	103.842	84.571	138.979	FALSE	Metyrapone
5	B18	359955	218760	517694	276556	114.019	154.214	113.496	96.5053	FALSE	Imipramine HCl
5	C18	369592	172864	415973	289464	117.072	123.912	87.3461	125.71	FALSE	Sofalcone
5	D18	107507	21094.4	173433	44421.8	34.0538	51.6633	36.6431	46.2706	FALSE	Proadifen HCl
5	E18	428144	319324	437163	221390	135.619	130.225	139.285	91.486	FALSE	Gefarnate
5	F18	388102	254313	402997	217767	122.935	120.047	122.373	97.6182	FALSE	Pyrilamine Maleate
5	G18	437556	259052	397037	280502	138.6	118.272	110.564	127.628	FALSE	Dantrolene sodium
5	H18	445040	207171	394985	189859	140.971	117.661	86.9344	86.8341	FALSE	Difloxacin HCl
5	I18	405114	175984	370282	220494	128.324	110.302	81.1254	107.573	FALSE	Cefoperazone sodium
5	J18	372364	242876	354217	188506	117.95	105.516	121.809	96.1383	FALSE	Fosfomycin Tromethamine
5	K18	339220	0	447282	0	107.451	133.239	0	0	TRUE	Fluorescein
5	L18	379092	191931	443230	246673	120.081	132.032	94.5501	100.539	FALSE	Bephenium Hydroxynaphthoate
5	M18	305888	143824	378550	194470	96.8929	112.765	87.8076	92.8048	FALSE	Lomefloxacin
5	N18	364559	138075	273151	170416	115.478	81.3679	70.731	112.706	FALSE	Brucine sulfate salt hydrate
5	O18	171476	95665.2	211735	125200	54.3165	63.0727	104.187	106.82	FALSE	Trimebutine maleate
5	P18	102830	64566	177164	96274.9	32.5725	52.7747	117.259	98.1698	FALSE	Clofoctol
5	A19	153068	14851.6	245480	66127.5	48.4857	73.125	18.1198	48.6639	FALSE	Selinexor (KPT-330)
5	B19	352631	171732	398023	175269	111.699	118.565	90.9482	79.5494	FALSE	Octocrylene
5	C19	473696	131373	422282	225768	150.048	125.792	51.7927	96.5828	FALSE	Vidofludimus
5	D19	337589	179685	322935	200150	106.935	96.1979	99.4	111.965	FALSE	Propofol
5	E19	348242	209404	408333	267571	110.309	121.637	112.296	118.377	FALSE	Edoxaban
5	F19	333401	138474	453869	186094	105.608	135.201	77.5648	74.0699	FALSE	Carmustine
5	G19	260282	73127	255081	74617.2	82.4469	75.985	52.4681	52.8448	FALSE	Rociletinib (CO-1686, AVL-301)
5	H19	403884	242128	368501	243708	127.934	109.771	111.957	119.474	FALSE	Vitamin E Acetate
5	I19	61254.3	4761.75	144242	6815.32	19.4029	42.9677	14.5175	8.53562	FALSE	Osimertinib (AZD9291)
5	J19	97909.1	48731.7	162823	63854.2	31.0137	48.5028	92.9503	70.8457	FALSE	Travoprost
5	K19	340025	207160	349230	204800	107.706	104.031	113.778	105.94	FALSE	Rilpivirine
5	L19	315236	111832	400368	214056	99.8542	119.264	66.251	96.5848	FALSE	Methyl salicylate
5	M19	174549	81068.9	422321	218934	55.2901	125.803	86.7359	93.6507	FALSE	Tasisulam
5	N19	355850	155552	298429	165470	112.719	88.8977	81.6337	100.166	FALSE	Valproic acid
5	O19	194673	3706.33	264603	17983.8	61.6646	78.8214	3.5555	12.278	FALSE	Poziotinib (HM781-36B)
5	P19	151537	84704	348244	143048	48.0009	103.737	104.387	74.2058	FALSE	DEET
5	A20	362640	213279	449008	270794	114.87	133.753	109.833	108.95	FALSE	Doripenem
5	B20	364174	143801	393579	207214	115.356	117.242	73.7421	95.1106	FALSE	Diperodon HCl
5	C20	335455	112166	340141	164625	106.259	101.323	62.444	87.4334	FALSE	Erythromycin estolate
5	D20	357705	156825	399704	203482	113.307	119.066	81.8752	91.9661	FALSE	Isoxicam
5	E20	529175	281050	408491	189673	167.621	121.684	99.1851	83.8811	FALSE	Moxifloxacin
5	F20	470500	269292	475763	231856	149.035	141.723	106.887	88.0375	FALSE	Nifenazone
5	G20	386994	281861	410151	260101	122.584	122.178	136.017	114.562	FALSE	Olprinone
5	H20	302677	209667	365285	233536	95.8758	108.813	129.364	115.495	FALSE	Oxeladin Citrate
5	I20	382376	238626	392368	240714	121.121	116.881	116.544	110.827	FALSE	Olmesartan
5	J20	356494	229540	367534	196648	112.923	109.483	120.246	96.6568	FALSE	Pasiniazid
5	K20	452134	214347	298290	165162	143.218	88.8562	88.5344	100.026	FALSE	Vitamin A
5	L20	402478	216794	385548	225432	127.489	114.849	100.592	105.628	FALSE	Procodazole
5	M20	355150	228711	352746	166618	112.497	105.078	120.264	85.3299	FALSE	Betahistine
5	N20	255240	129842	353767	204574	80.8498	105.382	95.0012	104.466	FALSE	Sodium 4-aminohippurate Hydrate
5	O20	249536	157164	249306	130124	79.043	74.2646	117.62	94.2902	FALSE	Cefotiam Hexetil Hydrochloride
5	P20	126812	65725.1	167512	64781.1	40.169	49.8995	96.7904	69.8623	FALSE	Trimipramine Maleate
5	A21	473490	322982	505075	259638	149.982	150.455	127.388	92.8654	FALSE	Aloxistatin
5	B21	334076	211422	386387	193138	105.822	115.099	118.186	90.2996	FALSE	Halothane
5	C21	425442	130573	372868	193051	134.763	111.072	57.3158	93.5316	FALSE	Sorafenib
5	D21	426940	201727	353827	156738	135.237	105.4	88.2385	80.0249	FALSE	Tyloxapol
5	E21	126418	7373.98	142080	4337.73	40.044	42.3237	10.8932	5.5153	FALSE	Puromycin 2HCl
5	F21	366867	252684	420337	216984	116.209	125.212	128.627	93.2547	FALSE	Triacetin
5	G21	293721	163927	297180	59397.3	93.039	88.5257	104.226	36.1067	FALSE	Ribociclib (LEE011)
5	H21	255138	38957.5	240313	98863.9	80.8175	71.5858	28.5153	74.3193	FALSE	Benzyl benzoate
5	I21	182797	6298.45	274498	23100	57.9028	81.769	6.43466	15.2025	FALSE	Uprosertib (GSK2141795)
5	J21	375451	199390	419897	274765	118.928	125.082	99.1773	118.211	FALSE	Benzyl alcohol
5	K21	100679	5266.24	157678	2770.08	31.8911	46.97	9.7684	3.17367	FALSE	(S)-crizotinib
5	L21	421134	164267	329768	188550	133.398	98.2332	72.8438	103.29	FALSE	Tiagabine
5	M21	252363	139244	361217	148448	79.9385	107.601	103.041	74.2418	FALSE	Trelagliptin
5	N21	402232	214591	244021	126664	127.411	72.6903	99.6316	93.7706	FALSE	Vitamin E
5	O21	84134.6	25958.3	125995	33423.6	26.6504	37.5322	57.6187	47.9225	FALSE	Afuresertib (GSK2110183)
5	P21	171686	85380.3	298260	166878	54.3832	88.8474	92.872	101.075	FALSE	Rivastigmine
5	A22	249426	117804	386862	280850	79.0082	115.241	88.2025	131.147	FALSE	Cefozopran hydrochloride
5	B22	95716.3	5550.99	155234	4969.12	30.319	46.2421	10.8305	5.78272	FALSE	9-Aminoacridine
5	C22	347696	203624	307417	203528	110.136	91.5751	109.368	119.602	FALSE	Ceftriaxone Sodium
5	D22	411906	199687	314780	156226	130.475	93.7685	90.5344	89.6577	FALSE	Camylofin Chlorhydrate
5	E22	367086	210947	324692	223223	116.278	96.7211	107.317	124.196	FALSE	Hydroxyzine pamoate
5	F22	413096	254996	405109	232334	130.852	120.676	115.277	103.605	FALSE	Anisindione
5	G22	457637	237326	367370	197624	144.961	109.434	96.847	97.1802	FALSE	Sodium Hyaluronate
5	H22	342015	143400	337752	168788	108.337	100.611	78.301	90.2784	FALSE	Cinoxacin
5	I22	406862	179173	412441	274016	128.878	122.86	82.2407	120.02	FALSE	Indigo carmine
5	J22	344813	233313	371596	107788	109.223	110.693	126.362	52.4013	FALSE	Bendroflumethiazide
5	K22	275067	149120	314792	154736	87.1302	93.7722	101.242	88.799	FALSE	Fenipentol
5	L22	385411	246381	270914	111958	122.083	80.7014	119.384	74.6558	FALSE	Bentiromide
5	M22	284427	66413.8	378295	114174	90.0949	112.689	43.6064	54.5225	FALSE	Carvedilol Phosphate
5	N22	232830	145460	262018	118078	73.7513	78.0516	116.672	81.4101	FALSE	Cephapirin Sodium
5	O22	200628	102261	213400	112032	63.5508	63.5688	95.1875	94.8394	FALSE	Ambroxol
5	P22	215289	156918	303921	134812	68.1949	90.5337	136.117	80.1322	FALSE	Misoprostol
5	A23	573162	282039	331988	183025	181.554	98.8947	91.8954	99.5928	FALSE	DMSO
5	B23	332522	253078	384518	195184	105.33	114.542	142.133	91.6997	FALSE	DMSO
5	C23	334704	204477	435136	165628	106.021	129.621	114.089	68.762	FALSE	DMSO
5	D23	364626	235243	352563	233200	115.499	105.023	120.485	119.491	FALSE	DMSO
5	E23	484026	236552	345306	129627	153.32	102.862	91.2685	67.8161	FALSE	DMSO
5	F23	411643	191926	296279	197073	130.392	88.2574	87.0714	120.162	FALSE	DMSO
5	G23	400391	218889	358132	182525	126.828	106.683	102.094	92.0703	FALSE	DMSO
5	H23	337668	188712	338367	163470	106.96	100.795	104.369	87.2752	FALSE	DMSO
5	I23	355803	101238	346851	179246	112.704	103.322	53.1367	93.357	FALSE	DMSO
5	J23	335065	153958	353402	242110	106.135	105.273	85.8092	123.761	FALSE	DMSO
5	K23	315062	154942	315154	135960	99.7988	93.88	91.8407	77.9342	FALSE	DMSO
5	L23	409117	162590	282938	182265	129.592	84.2832	74.2176	116.373	FALSE	DMSO
5	M23	336893	190950	216431	83767.8	106.714	64.4718	105.85	69.9194	FALSE	DMSO
5	N23	286178	167995	290125	201383	90.6498	86.424	109.628	125.395	FALSE	DMSO
5	O23	277967	100927	331736	207869	88.0488	98.8195	67.807	113.198	FALSE	DMSO
5	P23	212864	121733	366802	196351	67.4268	109.265	106.799	96.7034	FALSE	DMSO
5	A24	630942	567.943	811944	7375.53	199.857	241.867	0.168104	1.641	FALSE	DMSO
5	B24	652935	1836.92	782782	5018.64	206.824	233.18	0.52539	1.15821	FALSE	DMSO
5	C24	590414	1804.42	846048	5668.6	187.019	252.026	0.570747	1.21038	FALSE	DMSO
5	D24	622161	1467.06	784019	7910.97	197.076	233.548	0.440359	1.82282	FALSE	DMSO
5	E24	554246	461.164	827901	4747.82	175.563	246.62	0.155387	1.03599	FALSE	DMSO
5	F24	565388	2123.21	812828	7780.98	179.092	242.13	0.701307	1.72932	FALSE	DMSO
5	G24	603165	1286	819494	3989.53	191.058	244.116	0.398167	0.879462	FALSE	DMSO
5	H24	550486	1211.72	757920	7898.59	174.372	225.774	0.411071	1.88264	FALSE	DMSO
5	I24	568844	377.597	762932	8519.15	180.187	227.267	0.123965	2.01721	FALSE	DMSO
5	J24	535648	2302.72	767242	6512.01	169.672	228.551	0.802832	1.53329	FALSE	DMSO
5	K24	507271	1109.58	796744	4834.48	160.683	237.339	0.408489	1.09616	FALSE	DMSO
5	L24	462843	3101.25	748571	6462.48	146.61	222.989	1.25131	1.55958	FALSE	DMSO
5	M24	622047	824.833	773796	6810.68	197.039	230.503	0.247631	1.59003	FALSE	DMSO
5	N24	481856	1205.53	746425	3636.7	152.633	222.349	0.46722	0.88016	FALSE	DMSO
5	O24	387919	1137.43	829462	7360.05	122.877	247.085	0.547579	1.60297	FALSE	DMSO
5	P24	373745	481.282	839451	7668.01	118.387	250.061	0.240484	1.65017	FALSE	DMSO
6	A1	671308	2383.2	882273	6649.73	215.586	251.21	0.700331	1.37025	FALSE	DMSO
6	B1	628054	2510.09	811306	11442.4	201.695	231.004	0.788421	2.56407	FALSE	DMSO
6	C1	629063	1087.91	855122	4979.95	202.019	243.479	0.341166	1.05875	FALSE	DMSO
6	D1	560461	2517.83	844877	4586.88	179.988	240.562	0.88623	0.987008	FALSE	DMSO
6	E1	555266	2507	820492	6586.29	178.32	233.619	0.890673	1.45936	FALSE	DMSO
6	F1	560981	2415.69	783067	6024.53	180.155	222.963	0.849491	1.39869	FALSE	DMSO
6	G1	466060	1053.87	826717	3403.02	149.672	235.391	0.446077	0.748349	FALSE	DMSO
6	H1	520468	2499.26	816118	9407.43	167.145	232.374	0.947289	2.09563	FALSE	DMSO
6	I1	491946	2268.68	749815	7531.83	157.985	213.495	0.909748	1.82618	FALSE	DMSO
6	J1	473482	1708.47	839303	7629.32	152.056	238.975	0.711819	1.65259	FALSE	DMSO
6	K1	501957	795.43	823792	6255.11	161.2	234.559	0.312609	1.38043	FALSE	DMSO
6	L1	503346	1344.8	777788	6671.4	161.646	221.46	0.527056	1.55938	FALSE	DMSO
6	M1	574971	1358.73	877234	7568.97	184.648	249.775	0.466179	1.56862	FALSE	DMSO
6	N1	454088	1485.63	878382	10580.5	145.827	250.102	0.645409	2.18987	FALSE	DMSO
6	O1	464507	15552.7	879715	8222.02	149.173	250.482	6.60508	1.69916	FALSE	DMSO
6	P1	559195	1727.04	851448	6666.76	179.582	242.433	0.609263	1.42349	FALSE	DMSO
6	A2	290965	185088	420376	247342	93.4414	119.694	125.488	106.969	FALSE	DMSO
6	B2	261590	172703	432403	278634	84.0078	123.118	130.24	117.15	FALSE	DMSO
6	C2	311798	131466	412927	274680	100.132	117.573	83.1773	120.935	FALSE	DMSO
6	D2	305476	224520	393624	194464	98.1016	112.077	144.992	89.8163	FALSE	DMSO
6	E2	274747	173930	405628	205150	88.2331	115.495	124.884	91.9476	FALSE	DMSO
6	F2	298803	211185	353620	203457	95.9586	100.686	139.426	104.6	FALSE	DMSO
6	G2	273397	178851	484886	284170	87.7997	138.062	129.051	106.546	FALSE	DMSO
6	H2	420504	325238	471791	186411	135.042	134.333	152.58	71.8321	FALSE	DMSO
6	I2	276014	96923.3	308898	166565	88.6401	87.9526	69.2727	98.0317	FALSE	DMSO
6	J2	271457	182921	323168	226399	87.1765	92.0157	132.932	127.363	FALSE	DMSO
6	K2	279112	174690	326406	210298	89.6351	92.9379	123.468	117.132	FALSE	DMSO
6	L2	328472	143306	372170	218827	105.487	105.968	86.0657	106.895	FALSE	DMSO
6	M2	259527	167989	385833	253770	83.3453	109.858	127.692	119.574	FALSE	DMSO
6	N2	328664	127201	372309	187701	105.548	106.008	76.3489	91.6559	FALSE	DMSO
6	O2	279673	187102	373919	202446	89.815	106.466	131.976	98.4304	FALSE	DMSO
6	P2	216970	115152	340679	117919	69.6784	97.0018	104.697	62.9265	FALSE	DMSO
6	A3	299057	160168	415154	237131	96.0401	118.207	105.654	103.843	FALSE	Cefaclor
6	B3	318483	188932	318667	145101	102.279	90.7343	117.026	82.7808	FALSE	Doxapram
6	C3	326889	135386	381743	197479	104.978	108.694	81.7028	94.0472	FALSE	Lubiprostone
6	D3	381345	251995	387107	208251	122.466	110.221	130.358	97.8033	FALSE	Ertugliflozin
6	E3	152727	57537.2	220317	108912	49.0473	62.731	74.3185	89.872	FALSE	Berberine chloride
6	F3	201919	158586	357089	166864	64.8448	101.674	154.937	84.9537	FALSE	Landiolol hydrochloride
6	G3	297565	199217	371282	226820	95.561	105.715	132.071	111.064	FALSE	Cytisine
6	H3	278159	166762	258970	119274	89.3289	73.7366	118.268	83.7326	FALSE	Nefazodone hydrochloride
6	I3	383600	160660	299079	131983	123.191	85.1568	82.6217	80.2284	FALSE	Pioglitazone
6	J3	282139	190837	313036	190995	90.6071	89.1309	133.433	110.924	FALSE	Parecoxib Sodium
6	K3	262641	135294	322177	169343	84.3452	91.7337	101.621	95.5586	FALSE	Moxidectin
6	L3	324642	229222	404445	207490	104.257	115.158	139.289	93.2682	FALSE	Sulfacetamide
6	M3	282382	156218	387830	104327	90.6852	110.427	109.134	48.9048	FALSE	Glucosamine sulfate
6	N3	353234	143326	333109	122857	113.439	94.8462	80.0437	67.0517	FALSE	Tocofersolan
6	O3	216657	112847	370027	218387	69.578	105.358	102.75	107.298	FALSE	Guaiacol
6	P3	304893	164532	297168	117566	97.9142	84.6127	106.455	71.9245	FALSE	Ammonium lactate
6	A4	297938	185711	380361	193862	95.6808	108.3	122.964	92.6603	FALSE	DMSO
6	B4	373368	224042	445511	285844	119.905	126.85	118.374	116.646	FALSE	DMSO
6	C4	437880	250198	393866	246337	140.622	112.146	112.718	113.705	FALSE	DMSO
6	D4	392231	251336	390711	208270	125.962	111.247	126.409	96.9097	FALSE	DMSO
6	E4	492173	242665	425337	234743	158.058	121.106	97.2645	100.336	FALSE	DMSO
6	F4	359062	248026	363598	113856	115.31	103.528	136.267	56.9289	FALSE	DMSO
6	G4	372571	234579	395764	254596	119.649	112.686	124.207	116.954	FALSE	DMSO
6	H4	412200	205523	361184	193820	132.375	102.84	98.3597	97.5591	FALSE	DMSO
6	I4	341360	115166	405219	160757	109.626	115.378	66.5541	72.1237	FALSE	DMSO
6	J4	344330	252069	422358	303509	110.579	120.258	144.414	130.644	FALSE	DMSO
6	K4	279000	203502	381415	245438	89.5988	108.6	143.89	116.988	FALSE	DMSO
6	L4	384686	214124	447656	263650	123.539	127.461	109.805	107.073	FALSE	DMSO
6	M4	355492	215916	425038	257967	114.164	121.021	119.817	110.34	FALSE	DMSO
6	N4	284931	182630	349205	221371	91.5037	99.4292	126.444	115.249	FALSE	DMSO
6	O4	376446	258454	294193	188003	120.893	83.7658	135.44	116.18	FALSE	DMSO
6	P4	196188	111563	386393	253603	63.0045	110.018	112.179	119.322	FALSE	DMSO
6	A5	289885	158054	397882	222690	93.0945	113.289	107.559	101.752	FALSE	Indigo
6	B5	87947.7	10849.7	147118	11021.5	28.2438	41.8888	24.3366	13.6199	FALSE	Amsacrine hydrochloride
6	C5	327148	162418	334811	161653	105.061	95.331	97.9389	87.7772	FALSE	Tannic acid
6	D5	377436	224061	439166	268569	121.211	125.044	117.108	111.179	FALSE	Ranitidine
6	E5	549571	208387	321052	101236	176.491	91.4133	74.8019	57.3268	FALSE	Thioctic acid
6	F5	442874	261129	304444	152184	142.226	86.6845	116.316	90.878	FALSE	Orphenadrine Hydrochloride
6	G5	456128	197302	415043	248818	146.482	118.175	85.3317	108.99	FALSE	Pentoxyverine Citrate
6	H5	513924	249227	366655	189684	165.043	104.398	95.6667	94.0524	FALSE	Hydroxyhexamide
6	I5	404798	216806	336178	172183	129.998	95.72	105.657	93.1146	FALSE	Doxycycline Hyclate
6	J5	386661	191806	337368	202971	124.174	96.0589	97.8579	109.377	FALSE	Alvimopan dihydrate
6	K5	345639	244607	274998	196259	111	78.3002	139.608	129.747	FALSE	Cepharanthine
6	L5	378546	150233	398778	190827	121.567	113.544	78.2908	86.9974	FALSE	Carvedilol EP IMpurity E
6	M5	298356	166013	289193	118657	95.815	82.3421	109.767	74.5936	FALSE	Phenothiazine
[truncated: 1,459 more rows]
