# Supplementary material for: A drug repurposing screen identifies decitabine as an HSV-1 antiviral
Source: Microbiol Spectr. 2024 Sep 17;12(11):e01754-24. doi: 10.1128/spectrum.01754-24 (PMC11537057; doi:10.1128/spectrum.01754-24)
Supplement: Table S2 — Variants in P10 decitabine mutants. [file spectrum.01754-24-s0003.xlsx]

## Sheet: P0
Table S2- variants in P10 DEC mutants
Location	Refrence Base	Alternative Base	Depth	Alternative Base Frequency
4638	'G'	'A'	238	0.325714
7412	'G'	'A'	186	0.239669
26309	'G'	'A'	249	0.762195
29548	'G'	'A'	228	0.806897
45636	'G'	'A'	167	0.0884956
47971	'A'	'G'	236	0.169591
95646	'G'	'C'	215	0.130435
109312	'A'	'G'	239	0.179191
113344	'G'	'A'	92	0.297297
115666	'T'	'G'	137	0.106195
115668	'A'	'G'	138	0.104348
117400	'G'	'A'	39	0.967742
120767	'G'	'A'	252	0.172897
125547	'G'	'T'	197	0.174603
125552	'A'	'C'	205	0.172414
128833	'A'	'G'	95	0.152941

## Sheet: DEC-1
Location	Refrence Base	Alternative Base	Depth	Alternative Base Frequency
306	'C'	'T'	244	0.853801
1451	'C'	'G'	225	0.821429
1488	'C'	'G'	240	0.11039
3592	'G'	'C'	239	0.229299
3610	'G'	'C'	235	0.928571
4638	'G'	'A'	213	0.947761
6760	'C'	'G'	236	0.260606
7382	'C'	'G'	190	0.0952381
7412	'G'	'A'	185	0.601626
8896	'C'	'G'	190	0.120968
9170	'G'	'C'	222	0.126761
9562	'C'	'G'	211	0.107143
9690	'C'	'G'	233	0.0855263
10137	'C'	'G'	194	0.135714
10170	'C'	'G'	205	0.323944
11635	'C'	'G'	235	0.222222
11843	'G'	'C'	237	0.301775
12191	'C'	'G'	209	0.22963
12476	'G'	'C'	250	0.0924855
12480	'C'	'G'	248	0.357955
13204	'G'	'C'	227	0.178082
13529	'C'	'G'	246	0.306358
13823	'G'	'C'	213	0.279412
14009	'C'	'G'	179	0.343511
16395	'C'	'G'	242	0.606936
17788	'C'	'G'	223	0.123377
18563	'C'	'G'	229	0.580645
19149	'C'	'G'	219	0.146853
20629	'G'	'C'	235	0.233533
20902	'C'	'G'	101	0.0869565
21511	'C'	'G'	235	0.124183
22143	'G'	'C'	221	0.627737
22451	'C'	'G'	236	0.0887574
23326	'C'	'G'	242	0.331361
23526	'C'	'G'	222	0.187919
23628	'C'	'G'	248	0.229814
24103	'C'	'G'	241	0.228395
24147	'G'	'C'	221	0.339623
25412	'G'	'C'	249	0.133721
26309	'G'	'A'	181	1
26863	'G'	'A'	198	0.333333
27804	'C'	'G'	222	0.287671
28470	'G'	'C'	248	0.678363
28932	'C'	'G'	238	0.205128
29358	'G'	'T'	237	0.598684
29548	'G'	'A'	229	1
30687	'C'	'G'	200	0.106383
31400	'G'	'C'	208	0.286765
33155	'G'	'C'	249	0.0961538
33846	'G'	'C'	250	0.281081
34711	'C'	'G'	239	0.987879
34906	'C'	'G'	232	0.356688
37567	'G'	'A'	233	1
37660	'C'	'G'	240	0.30303
37949	'G'	'C'	249	0.171779
38798	'G'	'C'	223	0.0939597
39279	'C'	'G'	182	0.0819672
39402	'C'	'G'	247	0.147059
40824	'G'	'C'	221	0.135135
41029	'G'	'C'	235	0.125786
41130	'C'	'G'	244	0.107595
41756	'C'	'G'	240	0.124183
41836	'G'	'C'	219	0.352113
43817	'G'	'C'	212	0.338235
43938	'C'	'G'	235	0.170886
43983	'C'	'G'	244	1
44168	'G'	'C'	191	0.169492
44564	'G'	'C'	205	0.0921986
44900	'C'	'G'	244	0.99375
45671	'C'	'G'	206	0.236641
47570	'C'	'G'	226	0.549296
47656	'C'	'G'	247	0.09375
47971	'A'	'G'	247	0.994286
49485	'G'	'C'	204	0.153846
49610	'G'	'C'	219	0.410596
51823	'G'	'C'	244	0.0828025
52061	'C'	'G'	247	0.329268
52548	'G'	'C'	208	0.294118
60593	'C'	'G'	205	0.0992908
62063	'C'	'G'	238	0.121019
62397	'C'	'G'	49	0.0967742
62547	'C'	'G'	37	0.135135
63224	'C'	'G'	166	0.275862
63575	'C'	'G'	217	0.0985915
63949	'G'	'C'	166	0.0803571
65640	'G'	'C'	209	0.118519
66213	'C'	'G'	237	0.290323
68394	'G'	'C'	176	0.0666667
68490	'G'	'C'	86	0.163934
68973	'C'	'G'	180	0.586207
72022	'G'	'C'	248	0.236994
72308	'G'	'C'	246	0.28
73735	'G'	'C'	213	0.228571
74787	'G'	'C'	217	0.278571
74861	'C'	'G'	202	0.165414
75107	'C'	'G'	203	0.109489
76337	'G'	'C'	210	0.561151
76484	'C'	'G'	193	0.111111
79860	'G'	'C'	242	0.35443
81420	'G'	'C'	248	0.263736
82470	'G'	'C'	240	0.97546
82478	'C'	'G'	246	0.240506
83787	'C'	'G'	232	0.166667
84861	'C'	'G'	228	0.3
85015	'G'	'C'	202	0.360294
87408	'C'	'G'	77	0.293103
88156	'G'	'C'	191	0.208696
88230	'G'	'C'	181	0.336066
88298	'C'	'G'	204	0.231343
88566	'G'	'C'	217	0.963768
91321	'G'	'C'	236	0.971631
93392	'G'	'C'	241	0.270968
95359	'G'	'C'	231	0.25641
96502	'C'	'G'	238	0.113208
96562	'C'	'G'	231	0.23871
97105	'G'	'C'	245	0.981818
99122	'G'	'C'	240	0.0963855
100156	'C'	'G'	227	0.292994
101774	'G'	'C'	247	0.25
101907	'G'	'C'	247	0.709302
104267	'G'	'C'	238	0.172619
104343	'C'	'G'	228	0.0987654
105318	'G'	'C'	247	0.203704
105363	'G'	'C'	223	0.203947
106322	'C'	'G'	167	0.158333
107242	'G'	'C'	223	0.1
107368	'C'	'G'	239	0.254438
108204	'G'	'C'	154	0.154639
108490	'A'	'C'	208	0.168224
108578	'C'	'G'	196	0.0866142
108830	'C'	'A'	210	0.177515
108899	'C'	'G'	249	0.194737
109185	'C'	'G'	241	0.368132
109312	'A'	'G'	249	0.355769
109766	'G'	'C'	247	0.164251
110217	'C'	'G'	250	0.11236
110857	'C'	'A'	229	0.272189
112125	'G'	'C'	248	0.333333
112612	'G'	'C'	246	0.11236
112796	'G'	'C'	247	0.103448
113344	'G'	'A'	96	0.235294
113901	'C'	'G'	249	0.319372
114589	'G'	'C'	243	0.12973
115139	'G'	'C'	247	0.405
115861	'C'	'G'	234	0.237569
116678	'G'	'C'	245	0.214286
116790	'G'	'C'	246	0.114428
117260	'C'	'G'	244	0.988701
117400	'G'	'A'	47	0.947368
117410	'C'	'G'	32	0.1875
120774	'G'	'C'	248	0.935
121887	'G'	'C'	240	0.273743
122397	'C'	'G'	251	0.215789
122408	'C'	'G'	248	0.122449
122696	'C'	'G'	247	0.176796
122984	'G'	'C'	248	0.143541
123186	'G'	'C'	101	0.66129
123395	'C'	'G'	201	0.115942
123482	'C'	'G'	239	0.292398
124935	'C'	'G'	184	0.122951
125001	'C'	'G'	192	0.112903
126551	'G'	'C'	183	0.529412
128573	'C'	'G'	232	0.10596
131700	'C'	'G'	177	0.981818
131970	'G'	'C'	203	0.232877
132665	'C'	'G'	93	0.144578
135360	'G'	'C'	227	0.352564
135719	'C'	'G'	226	0.993056
136317	'C'	'G'	194	0.299145

## Sheet: DEC-2
Location	Refrence Base	Alternative Base	Depth	Alternative Base Frequency
437	'G'	'C'	236	0.306122
609	'G'	'C'	204	0.190476
1669	'C'	'G'	154	0.263636
1687	'C'	'T'	162	0.25641
2666	'C'	'G'	182	0.0825688
3147	'C'	'G'	170	0.247619
4127	'G'	'C'	238	0.326797
5313	'C'	'G'	211	0.276923
6442	'G'	'C'	228	0.147887
6749	'C'	'G'	235	0.0844156
7412	'G'	'C'	163	0.311321
7881	'C'	'G'	180	0.189189
7926	'G'	'C'	163	0.163636
9483	'C'	'G'	232	0.1
9885	'G'	'C'	167	0.238095
10141	'G'	'C'	210	0.242857
10215	'C'	'G'	197	0.176923
10354	'C'	'G'	218	0.167832
10408	'G'	'C'	248	0.144654
10518	'C'	'G'	159	0.169492
10919	'C'	'G'	193	0.344
13564	'G'	'C'	195	0.0731707
13874	'C'	'G'	199	0.148438
13921	'C'	'G'	210	0.157895
14050	'C'	'G'	123	0.25
14673	'C'	'G'	186	0.299145
15365	'C'	'G'	191	0.17094
15380	'G'	'C'	178	0.267857
17442	'G'	'C'	161	0.152174
19233	'G'	'C'	194	0.2
20782	'G'	'C'	220	0.534247
21333	'G'	'C'	209	0.356589
21998	'C'	'G'	165	0.21
22402	'G'	'C'	198	0.305344
22797	'C'	'G'	223	0.100671
22884	'G'	'C'	218	0.175182
23309	'C'	'G'	222	0.104167
23597	'G'	'C'	212	0.0863309
24241	'G'	'C'	195	0.170543
25943	'G'	'C'	175	0.209091
26153	'C'	'G'	226	0.0972222
26309	'G'	'A'	163	0.865385
27051	'C'	'G'	230	0.171429
27058	'G'	'C'	229	0.136986
27077	'C'	'G'	237	0.234899
27266	'C'	'G'	198	0.178862
29548	'G'	'A'	235	0.740458
29787	'C'	'G'	209	0.0882353
30018	'G'	'C'	164	0.361111
30594	'C'	'G'	225	0.3125
30835	'G'	'C'	189	0.21875
32067	'C'	'G'	200	0.246032
34014	'C'	'G'	238	0.14094
35584	'C'	'G'	218	0.397059
36165	'G'	'C'	232	0.228758
36582	'G'	'C'	177	0.0964912
36645	'G'	'C'	185	0.10084
37985	'G'	'C'	202	0.335938
38142	'G'	'C'	165	0.304762
38281	'G'	'A'	207	0.553846
38893	'G'	'C'	185	0.20339
39813	'G'	'C'	185	0.112903
40613	'G'	'C'	157	0.118644
40749	'G'	'C'	210	0.143939
41354	'G'	'C'	153	0.0970874
42904	'G'	'C'	199	0.0952381
43106	'G'	'C'	174	0.131579
43969	'G'	'C'	203	0.0930233
43983	'C'	'G'	210	0.128788
43996	'C'	'G'	199	0.409836
44836	'C'	'G'	220	0.774648
45315	'C'	'T'	183	0.0884956
47971	'A'	'G'	227	0.774194
48282	'G'	'C'	242	0.453333
48913	'C'	'G'	200	0.0984848
49028	'C'	'G'	205	0.142857
49804	'C'	'G'	198	0.0866142
50901	'C'	'G'	239	0.181208
52378	'G'	'C'	185	0.195122
52707	'G'	'C'	168	0.127273
53110	'C'	'G'	200	0.092437
53155	'G'	'C'	184	0.0869565
53658	'G'	'C'	213	0.23741
54297	'C'	'G'	186	0.203252
56380	'G'	'C'	197	0.153226
57316	'C'	'G'	221	0.183824
58558	'G'	'C'	221	0.236641
58817	'C'	'G'	200	0.368852
59110	'C'	'G'	207	0.338346
59565	'G'	'C'	176	0.394495
59643	'G'	'C'	162	0.131313
59722	'G'	'C'	190	0.174603
61045	'G'	'C'	237	0.322581
62290	'G'	'C'	232	0.312057
65514	'C'	'G'	160	0.116071
65522	'C'	'T'	139	0.158416
65685	'G'	'C'	206	0.268116
66307	'G'	'C'	246	0.27673
66362	'C'	'G'	231	0.184211
66449	'G'	'C'	229	0.0805369
66873	'G'	'C'	202	0.195489
68159	'G'	'C'	213	0.149606
68237	'G'	'C'	207	0.316176
68683	'G'	'C'	229	0.306569
69874	'G'	'C'	221	0.0869565
69885	'G'	'C'	209	0.19084
70333	'G'	'C'	114	0.0777778
70451	'G'	'C'	190	0.532787
71942	'C'	'G'	202	0.55814
73534	'G'	'C'	196	0.216
74314	'G'	'C'	234	0.0769231
75355	'G'	'C'	153	0.319149
75949	'C'	'G'	245	0.08125
76536	'C'	'G'	174	0.189655
76618	'G'	'C'	179	0.145299
77776	'G'	'C'	152	0.292453
78478	'G'	'A'	173	0.236364
80672	'C'	'G'	195	0.195122
83411	'C'	'G'	179	0.18018
85309	'G'	'A'	224	0.442029
85706	'C'	'G'	202	0.0787402
85738	'G'	'C'	220	0.120567
86122	'G'	'C'	208	0.193798
86339	'G'	'C'	159	0.173554
86386	'G'	'C'	191	0.22314
87557	'G'	'C'	189	0.40708
87854	'G'	'C'	246	0.108974
88148	'G'	'C'	173	0.0925926
88614	'C'	'G'	203	0.0839695
90132	'G'	'C'	210	0.216418
90232	'G'	'C'	225	0.17931
94952	'G'	'C'	200	0.104
95997	'C'	'G'	200	0.227642
98332	'C'	'G'	184	0.122951
101880	'C'	'A'	215	0.534351
102091	'C'	'G'	206	0.192308
102716	'G'	'C'	210	0.20155
102960	'G'	'C'	235	0.0821918
103297	'G'	'C'	202	0.193798
103590	'G'	'C'	209	0.285714
104380	'G'	'C'	193	0.0940171
104595	'C'	'G'	206	0.603175
105330	'G'	'C'	224	0.142857
106441	'G'	'C'	210	0.286765
107110	'G'	'C'	246	0.222222
107161	'G'	'C'	227	0.541096
108757	'C'	'G'	250	0.15847
109203	'C'	'G'	248	0.353933
109444	'G'	'A'	254	0.181319
111205	'G'	'C'	231	0.129944
112278	'C'	'G'	249	0.135678
112574	'C'	'G'	247	0.11413
112972	'C'	'G'	247	0.138728
114290	'G'	'C'	248	0.111111
114384	'G'	'A'	247	0.103825
115791	'C'	'T'	164	0.140351
117082	'G'	'C'	104	0.102564
117400	'G'	'A'	38	0.969697
118053	'C'	'G'	233	0.193548
118328	'C'	'G'	238	0.167568
118621	'C'	'G'	249	0.182741
119115	'G'	'C'	248	0.122449
119189	'G'	'C'	237	0.207071
119891	'G'	'C'	242	0.176166
120127	'G'	'C'	244	0.105263
121347	'G'	'C'	250	0.166667
122459	'C'	'G'	250	0.248731
122918	'G'	'C'	247	0.256983
123374	'G'	'C'	242	0.134228
123968	'G'	'C'	194	0.299213
124557	'G'	'C'	179	0.567797
125340	'C'	'G'	211	0.173228
126169	'C'	'G'	155	0.12
127503	'C'	'G'	217	0.15
127601	'C'	'G'	197	0.210938
127915	'C'	'G'	147	0.141304
128336	'G'	'C'	206	0.284615
129172	'G'	'C'	189	0.088
129540	'G'	'C'	180	0.190083
129897	'C'	'G'	188	0.248
129922	'C'	'G'	207	0.227273
130399	'C'	'G'	178	0.0782609
130521	'C'	'G'	205	0.129771
130814	'C'	'G'	198	0.127119
130860	'C'	'G'	204	0.147287
132730	'C'	'G'	175	0.293578
133129	'C'	'G'	181	0.0884956
133607	'G'	'C'	185	0.254098
133821	'C'	'G'	155	0.13
133993	'G'	'C'	178	0.254237
134289	'C'	'G'	185	0.222222
134726	'G'	'C'	169	0.138614
135237	'G'	'C'	206	0.246154
135817	'C'	'G'	204	0.1
136221	'G'	'C'	230	0.0748299

## Sheet: DEC-3
Location	Refrence Base	Alternative Base	Depth	Alternative Base Frequency
149	'C'	'G'	244	0.418605
252	'C'	'G'	250	0.333333
796	'C'	'G'	249	0.331551
5192	'C'	'T'	250	0.328205
5999	'G'	'C'	247	0.675127
7465	'G'	'C'	249	0.340102
7523	'C'	'T'	248	0.702439
8660	'G'	'C'	240	0.518919
9479	'C'	'G'	248	0.404762
11162	'C'	'G'	247	0.369231
17265	'C'	'G'	245	0.295699
17588	'G'	'C'	231	0.351724
19032	'G'	'C'	244	0.984536
19888	'G'	'C'	244	0.524272
20331	'G'	'C'	245	0.99
27798	'C'	'G'	245	0.510526
34104	'G'	'C'	245	0.380488
37857	'G'	'A'	242	1
41780	'C'	'G'	250	0.350785
43760	'G'	'T'	245	0.365591
43779	'C'	'A'	248	0.353261
43964	'G'	'C'	242	0.276042
43996	'C'	'G'	246	0.457286
45714	'G'	'C'	250	0.240838
46468	'C'	'A'	250	0.375661
47546	'C'	'G'	236	0.766871
47971	'A'	'G'	244	0.152284
48822	'C'	'G'	250	0.195
49176	'G'	'C'	234	0.129032
49658	'C'	'G'	242	0.13198
49897	'C'	'G'	242	0.312849
50462	'C'	'G'	248	0.102439
51774	'G'	'C'	249	0.135135
52152	'C'	'G'	242	0.305699
52272	'C'	'G'	242	0.308458
53463	'C'	'G'	245	0.316583
53513	'C'	'G'	247	0.20398
53577	'G'	'C'	250	0.308411
53602	'C'	'G'	242	0.293814
54683	'C'	'G'	240	0.127778
56288	'G'	'C'	246	0.848485
57533	'C'	'G'	246	0.248804
58558	'G'	'C'	249	0.171875
58730	'G'	'C'	242	0.274611
59706	'C'	'G'	247	0.0930233
60815	'C'	'G'	248	0.307692
61785	'G'	'T'	243	0.92973
62223	'G'	'C'	248	0.207071
62762	'G'	'C'	246	0.179191
63722	'G'	'C'	248	0.222826
64931	'C'	'G'	221	0.5625
65515	'G'	'C'	225	0.344156
65522	'C'	'T'	224	0.58642
67489	'G'	'C'	236	0.40625
67559	'C'	'G'	243	0.489247
68210	'C'	'G'	247	0.420792
68463	'C'	'G'	100	0.157895
70627	'C'	'G'	250	0.485577
72784	'G'	'C'	249	0.417989
73545	'G'	'C'	245	0.423729
74253	'G'	'C'	249	0.341969
74810	'G'	'C'	242	0.170984
75247	'G'	'A'	227	0.368056
75837	'G'	'C'	245	0.39801
76394	'G'	'C'	246	0.11413
77311	'G'	'C'	246	0.423913
80627	'T'	'C'	249	0.78836
84120	'G'	'C'	247	0.547739
84145	'C'	'G'	249	0.568528
84151	'C'	'G'	247	0.497462
85326	'G'	'C'	245	0.346734
86149	'G'	'C'	227	0.107784
89669	'G'	'C'	236	0.55618
89762	'C'	'G'	242	0.597015
90374	'C'	'T'	240	0.584615
91763	'C'	'G'	246	0.419192
91942	'C'	'G'	242	0.53202
95238	'C'	'G'	247	0.476684
95298	'C'	'G'	241	0.57868
95574	'C'	'G'	247	0.42233
96893	'G'	'C'	247	0.537688
99868	'G'	'C'	244	0.129534
100017	'G'	'C'	247	0.427885
100228	'G'	'C'	247	0.497326
100936	'C'	'G'	248	0.308901
102050	'G'	'C'	246	0.409574
103256	'C'	'G'	246	0.270833
105727	'G'	'C'	248	0.383085
107333	'C'	'G'	248	0.335025
108807	'C'	'G'	246	0.232558
108916	'C'	'G'	212	0.164835
111036	'G'	'C'	249	0.106383
111614	'G'	'C'	250	0.183099
111648	'C'	'G'	250	0.130841
112597	'G'	'A'	247	0.772973
112685	'G'	'C'	246	0.20362
114422	'C'	'G'	249	0.628319
115841	'G'	'C'	265	0.19214
116586	'G'	'C'	242	0.560976
116808	'G'	'C'	248	0.2
117400	'G'	'A'	22	1
118160	'C'	'G'	250	0.507109
119147	'G'	'C'	249	0.151515
119219	'G'	'C'	247	0.329004
119306	'C'	'G'	249	0.148649
119666	'G'	'C'	242	0.267327
122145	'C'	'G'	247	0.200873
123141	'C'	'G'	257	0.15625
123370	'C'	'T'	247	0.24878
123934	'C'	'G'	243	0.345946
123976	'G'	'C'	247	0.38587
124258	'G'	'C'	247	0.385714
124513	'G'	'C'	250	0.432161
124849	'G'	'C'	246	0.230047
125143	'G'	'C'	216	0.134078
125447	'G'	'C'	243	0.120879
125474	'G'	'C'	234	0.120219
125634	'G'	'C'	249	0.352041
125743	'C'	'G'	246	0.117347
126235	'C'	'G'	238	0.116162
126390	'G'	'C'	244	0.36
127002	'C'	'G'	247	0.183168
127830	'C'	'G'	247	0.159794
128662	'G'	'C'	245	0.161765
128893	'C'	'G'	252	0.0924855
129596	'C'	'G'	249	0.184834
130417	'G'	'C'	246	0.323232
131094	'G'	'C'	248	0.25
131639	'C'	'G'	235	0.323864
131751	'C'	'G'	249	0.178378
132372	'C'	'G'	247	0.290816
133840	'C'	'G'	249	0.106145
133854	'G'	'C'	244	0.0924855
133868	'G'	'C'	250	0.138728
134054	'G'	'A'	243	0.322917
134312	'C'	'G'	247	0.195876
135344	'G'	'C'	248	0.293269
135840	'C'	'G'	242	0.28877
136138	'C'	'T'	242	0.247525
