# Supplementary material for: A drug repurposing screen identifies decitabine as an HSV-1 antiviral
Source: Microbiol Spectr. 2024 Sep 17;12(11):e01754-24. doi: 10.1128/spectrum.01754-24 (PMC11537057; doi:10.1128/spectrum.01754-24)
Supplement: Table S3 — Variants in P10 MPA mutant. [file spectrum.01754-24-s0004.xlsx]

## Sheet: MPA
Table S3: variants in P10 MPA mutant
Location	Refrence Base	Alternative Base	Depth	Alternative Base Frequency
4638	'G'	'A'	247	1
7412	'G'	'A'	248	0.995708
13311	'G'	'A'	246	1
26309	'G'	'A'	249	1
29548	'G'	'A'	249	1
43979	'C'	'T'	244	1
47971	'A'	'G'	244	1
108490	'A'	'C'	220	0.449438
111512	'G'	'T'	251	0.5
113344	'G'	'A'	153	1
117400	'G'	'A'	31	0.65
122058	'G'	'C'	34	0.970588
122305	'G'	'C'	234	0.27451
126404	'C'	'A'	247	1
133545	'C'	'T'	246	1
134054	'G'	'A'	247	1
