# Supplementary material for: A drug repurposing screen identifies decitabine as an HSV-1 antiviral
Source: Microbiol Spectr. 2024 Sep 17;12(11):e01754-24. doi: 10.1128/spectrum.01754-24 (PMC11537057; doi:10.1128/spectrum.01754-24)
Supplement: Table S4 — Variants in plaque purified decitabine mutants. [file spectrum.01754-24-s0005.xlsx]

## Sheet: D1.1
Table S4: variants in plaque purified DEC mutants
Location	Refrence Base	Alternative Base	Depth	Alternative Base Frequency
306	'C'	'T'	248	1
1451	'C'	'G'	247	1
3610	'G'	'C'	245	1
4638	'G'	'A'	248	1
6368	'C'	'G'	247	1
6760	'C'	'G'	248	0.995455
7412	'G'	'A'	247	0.995726
10200	'G'	'C'	246	1
12329	'G'	'C'	249	1
12480	'C'	'G'	247	1
13204	'G'	'C'	239	1
14009	'C'	'G'	248	1
16395	'C'	'G'	249	1
17788	'C'	'G'	246	1
18563	'C'	'G'	247	1
19021	'C'	'G'	246	1
22143	'G'	'C'	249	1
22451	'C'	'G'	248	1
23150	'C'	'G'	248	1
23326	'C'	'G'	247	0.995633
24551	'C'	'G'	245	0.995413
24806	'C'	'G'	248	1
25412	'G'	'C'	249	1
26309	'G'	'A'	249	0.995455
27125	'C'	'G'	249	0.995575
28470	'G'	'C'	247	0.995781
28932	'C'	'G'	248	1
29358	'G'	'T'	246	1
29548	'G'	'A'	246	1
34711	'C'	'G'	246	1
37567	'G'	'A'	248	1
39932	'C'	'G'	186	0.994505
40960	'G'	'C'	249	1
41543	'C'	'G'	248	1
43817	'G'	'C'	245	1
43983	'C'	'G'	244	1
44900	'C'	'G'	250	0.995763
47888	'G'	'C'	248	0.995652
47971	'A'	'G'	238	1
48914	'G'	'C'	244	1
49610	'G'	'C'	247	1
52061	'C'	'G'	247	0.995495
52570	'C'	'G'	249	1
53938	'C'	'G'	246	1
59680	'C'	'G'	248	0.995556
59706	'C'	'G'	246	0.994652
60593	'C'	'G'	248	1
61857	'G'	'C'	246	1
62426	'G'	'C'	54	0.911111
62639	'G'	'C'	245	1
62781	'G'	'C'	249	0.995798
64532	'C'	'G'	245	0.995495
79860	'G'	'C'	249	1
81420	'G'	'C'	246	0.995495
82470	'G'	'C'	249	1
82478	'C'	'G'	249	1
84861	'C'	'G'	248	1
88230	'G'	'C'	250	0.99569
88566	'G'	'C'	249	1
90769	'G'	'C'	244	1
91321	'G'	'C'	250	1
93667	'G'	'C'	248	1
97105	'G'	'C'	239	1
98201	'C'	'G'	246	0.99115
101907	'G'	'C'	249	0.995868
104190	'C'	'G'	247	1
104267	'G'	'C'	246	1
105318	'G'	'C'	245	0.991266
105363	'G'	'C'	250	1
108490	'A'	'C'	231	0.293578
109185	'C'	'G'	252	1
112612	'G'	'C'	244	1
112796	'G'	'C'	249	1
113344	'G'	'A'	168	1
114589	'G'	'C'	244	0.995781
114967	'C'	'G'	247	0.995708
117260	'C'	'G'	274	0.995671
117365	'C'	'G'	244	0.952381
117410	'C'	'G'	24	0.25
120774	'G'	'C'	247	1
121833	'C'	'G'	249	1
122668	'C'	'G'	246	0.333333
122678	'C'	'G'	246	0.356223
123186	'G'	'C'	171	1
123482	'C'	'G'	250	1
125014	'C'	'G'	246	1
125055	'C'	'G'	249	1
128308	'G'	'C'	246	1
131199	'C'	'G'	241	0.990566
131700	'C'	'G'	247	1
132017	'G'	'C'	243	0.995726
133215	'C'	'G'	248	1
133274	'C'	'G'	241	1
133288	'C'	'G'	247	1
135719	'C'	'G'	249	1
135896	'C'	'G'	248	1
136317	'C'	'G'	240	1

## Sheet: D1.2
Location	Refrence Base	Alternative Base	Depth	Alternative Base Frequency
23	'C'	'G'	244	0.798883
149	'C'	'G'	251	1
220	'G'	'C'	246	0.837004
252	'C'	'G'	251	1
796	'C'	'G'	248	1
2192	'G'	'C'	246	0.867521
4954	'G'	'C'	248	0.439024
5192	'C'	'T'	247	0.991803
7465	'G'	'C'	245	1
8660	'G'	'C'	248	0.991453
9479	'C'	'G'	249	0.995868
9542	'G'	'C'	248	0.556017
10692	'G'	'C'	244	0.594017
13111	'C'	'G'	248	0.69697
15362	'C'	'G'	245	0.986842
17265	'C'	'G'	249	1
18661	'G'	'C'	249	0.801688
19032	'G'	'C'	246	1
19460	'C'	'G'	249	0.803419
20126	'G'	'C'	248	0.836066
20331	'G'	'C'	245	1
22087	'G'	'C'	247	0.905172
37857	'G'	'A'	247	0.995763
40343	'G'	'C'	247	0.995671
40444	'G'	'C'	245	0.995671
40824	'G'	'C'	248	1
41780	'C'	'G'	246	0.943966
42178	'G'	'C'	245	0.96281
42648	'C'	'G'	247	0.962025
42928	'G'	'C'	247	0.983193
43760	'G'	'T'	250	0.951965
43964	'G'	'C'	249	0.95935
45714	'G'	'C'	248	0.991453
48189	'G'	'C'	248	0.991304
53007	'C'	'G'	245	0.955
53923	'C'	'G'	250	0.874477
56995	'C'	'G'	250	0.824324
59706	'C'	'G'	247	0.731959
61785	'G'	'T'	249	1
65515	'G'	'C'	243	1
67489	'G'	'C'	249	1
68210	'C'	'G'	250	1
68704	'C'	'G'	248	1
70318	'C'	'G'	256	1
71016	'C'	'G'	249	0.991453
72784	'G'	'C'	249	0.99569
80627	'T'	'C'	249	1
80786	'G'	'C'	244	1
84120	'G'	'C'	247	0.995781
84145	'C'	'G'	249	1
84151	'C'	'G'	246	1
85081	'C'	'G'	246	0.995556
86149	'G'	'C'	248	0.995575
89669	'G'	'C'	242	1
89762	'C'	'G'	243	0.995708
90374	'C'	'T'	245	0.995781
91942	'C'	'G'	249	0.995671
95238	'C'	'G'	245	1
95298	'C'	'G'	248	1
96526	'G'	'C'	250	0.97479
96893	'G'	'C'	233	0.995595
97489	'C'	'G'	249	0.954545
100228	'G'	'C'	247	0.962656
102644	'C'	'G'	248	0.995595
105727	'G'	'C'	249	0.267782
106998	'C'	'G'	249	0.297872
107333	'C'	'G'	250	0.25641
108490	'A'	'C'	224	0.263736
109176	'C'	'G'	250	0.196653
109416	'G'	'C'	261	0.169291
111036	'G'	'C'	261	0.512712
111648	'C'	'G'	248	0.925
112685	'G'	'C'	251	0.237903
113102	'G'	'C'	247	0.40708
114774	'C'	'G'	247	0.62605
115841	'G'	'C'	258	0.711462
116259	'C'	'G'	247	0.298755
116796	'C'	'G'	246	0.491228
116865	'C'	'G'	81	0.441176
118160	'C'	'G'	252	0.514523
118270	'C'	'G'	249	0.630705
119207	'G'	'C'	247	0.942857
122145	'C'	'G'	236	0.417391
122176	'C'	'G'	249	0.531646
122305	'G'	'C'	231	0.356322
123141	'C'	'G'	279	0.478599
123291	'G'	'C'	259	0.444444
123370	'C'	'T'	251	0.797521
123934	'C'	'G'	246	0.995745
123976	'G'	'C'	248	0.995833
124258	'G'	'C'	244	0.995726
125464	'G'	'C'	248	0.995652
125634	'G'	'C'	249	1
125902	'G'	'C'	248	0.892562
126390	'G'	'C'	243	1
128604	'G'	'C'	249	0.834711
129714	'G'	'C'	247	0.752101
130649	'G'	'C'	248	0.852941
130924	'C'	'G'	248	0.831224
132501	'G'	'C'	247	0.957265
133072	'C'	'G'	250	0.962185
133840	'C'	'G'	248	0.969957

## Sheet: D2.1
Location	Refrence Base	Alternative Base	Depth	Alternative Base Frequency
129	'G'	'C'	251	1
437	'G'	'C'	248	1
609	'G'	'C'	241	1
945	'G'	'C'	247	1
2666	'C'	'G'	250	1
6634	'C'	'G'	242	1
6771	'C'	'G'	248	1
7748	'G'	'C'	241	1
7810	'G'	'C'	200	1
8546	'G'	'C'	248	1
10155	'G'	'C'	244	1
10454	'G'	'C'	245	0.990244
11487	'G'	'C'	245	1
18961	'C'	'G'	248	1
20782	'G'	'C'	248	1
21333	'G'	'C'	225	0.994505
22704	'G'	'C'	247	1
23180	'G'	'C'	240	1
25227	'G'	'C'	246	1
26309	'G'	'A'	249	1
28788	'C'	'G'	239	1
29548	'G'	'A'	243	1
30885	'C'	'G'	248	1
32593	'G'	'C'	249	1
32631	'G'	'C'	246	1
34872	'G'	'C'	241	1
35584	'C'	'G'	246	1
36405	'G'	'C'	248	1
37985	'G'	'C'	240	1
39141	'C'	'G'	246	1
41540	'C'	'G'	248	1
42199	'C'	'G'	242	0.995169
43593	'G'	'C'	209	1
47663	'G'	'C'	234	1
47971	'A'	'G'	247	1
48420	'C'	'A'	244	1
48992	'G'	'C'	244	1
49711	'G'	'C'	242	1
50450	'G'	'C'	247	1
52733	'G'	'C'	242	1
52999	'C'	'G'	246	1
53869	'C'	'G'	245	1
54752	'C'	'G'	246	1
56592	'C'	'G'	243	1
59340	'C'	'G'	240	1
59386	'C'	'G'	246	1
60225	'C'	'G'	245	1
61887	'G'	'C'	247	0.994819
63682	'C'	'G'	247	1
63938	'G'	'C'	229	1
65185	'G'	'C'	245	1
65319	'G'	'C'	248	1
65474	'G'	'C'	248	1
67241	'C'	'G'	243	1
68485	'C'	'G'	238	0.989529
68611	'G'	'C'	251	1
69176	'G'	'C'	236	1
69188	'G'	'C'	238	1
69382	'T'	'G'	199	0.203883
70143	'C'	'G'	195	1
70291	'C'	'G'	230	1
71025	'G'	'C'	244	1
73139	'G'	'C'	247	1
73828	'C'	'G'	241	1
74316	'A'	'C'	244	0.990148
74901	'C'	'G'	247	1
75134	'G'	'C'	242	1
75401	'G'	'C'	239	1
78613	'C'	'G'	246	1
79170	'G'	'C'	247	1
79794	'C'	'G'	244	1
82633	'G'	'C'	247	1
83172	'C'	'G'	248	1
83644	'C'	'G'	245	1
83732	'G'	'C'	247	1
84180	'C'	'G'	248	1
86548	'G'	'C'	243	0.994764
86944	'G'	'C'	245	0.989744
87557	'G'	'C'	232	0.988571
89360	'C'	'G'	243	1
89923	'G'	'C'	245	1
90829	'G'	'C'	248	1
92039	'C'	'G'	237	0.995
92702	'G'	'C'	249	1
92960	'G'	'C'	247	1
93691	'G'	'C'	245	1
93738	'G'	'C'	245	1
96212	'G'	'C'	248	1
101385	'C'	'G'	242	0.995238
101880	'C'	'A'	239	1
104595	'C'	'G'	245	1
105021	'C'	'G'	244	1
107161	'G'	'C'	246	1
108330	'G'	'C'	211	0.986577
108511	'C'	'G'	96	1
114290	'G'	'C'	249	1
114834	'G'	'C'	247	1
115319	'C'	'G'	249	1
116441	'G'	'C'	246	1
117062	'C'	'G'	102	1
117082	'G'	'C'	182	1
117400	'G'	'A'	32	1
118369	'C'	'G'	246	1
119266	'C'	'G'	233	0.987654
121100	'C'	'G'	244	1
121205	'C'	'G'	237	0.994737
121478	'G'	'C'	242	0.995098
121511	'G'	'C'	247	0.995455
122739	'G'	'C'	246	0.435185
123891	'C'	'G'	249	1
124315	'G'	'C'	248	1
125105	'C'	'G'	244	1
125553	'G'	'C'	248	0.994624
131385	'G'	'C'	237	1
132730	'C'	'G'	254	1
133993	'G'	'C'	237	1
134726	'G'	'C'	247	1
134971	'G'	'C'	248	0.989691

## Sheet: D3.1
Location	Refrence Base	Alternative Base	Depth	Alternative Base Frequency
230	'G'	'C'	249	1
986	'G'	'C'	245	1
3610	'G'	'C'	246	1
4638	'G'	'A'	248	1
6890	'G'	'C'	248	1
8073	'C'	'G'	245	0.991031
9201	'C'	'G'	249	1
10203	'C'	'G'	239	0.990909
13211	'C'	'G'	246	0.995575
14009	'C'	'G'	246	0.995745
16617	'G'	'C'	246	1
17517	'G'	'C'	248	0.985782
17560	'G'	'C'	245	0.990291
19464	'G'	'C'	247	1
22315	'G'	'C'	249	0.995556
23024	'G'	'C'	243	0.995536
24843	'G'	'C'	242	1
26309	'G'	'A'	247	1
26863	'G'	'A'	245	0.995169
26874	'G'	'C'	240	0.995434
27882	'C'	'G'	249	0.995671
29548	'G'	'A'	248	0.995025
29907	'G'	'C'	250	1
33345	'G'	'C'	250	0.99569
33616	'G'	'C'	248	1
34711	'C'	'G'	243	1
37567	'G'	'A'	247	0.995516
37735	'C'	'G'	244	1
37825	'G'	'C'	249	1
43983	'C'	'G'	248	1
44900	'C'	'G'	247	1
45393	'G'	'C'	248	0.995556
47971	'A'	'G'	237	1
49634	'C'	'G'	249	1
51563	'C'	'G'	248	1
54804	'C'	'G'	248	1
55294	'G'	'C'	248	1
55720	'C'	'G'	247	0.966667
57864	'G'	'C'	248	1
62706	'C'	'G'	243	1
63349	'G'	'C'	199	1
65377	'C'	'G'	246	0.995575
66011	'C'	'G'	248	1
66090	'G'	'C'	245	1
68463	'C'	'G'	117	0.205479
70181	'G'	'C'	243	1
71444	'C'	'G'	232	1
77816	'C'	'G'	246	1
83157	'C'	'G'	242	1
86387	'C'	'G'	247	1
86951	'G'	'C'	246	1
88566	'G'	'C'	244	1
89752	'G'	'C'	247	1
91281	'C'	'G'	246	0.995516
91321	'G'	'C'	248	0.995614
97105	'G'	'C'	242	1
99122	'G'	'C'	247	1
101907	'G'	'C'	248	1
103182	'C'	'G'	244	0.990521
108204	'G'	'C'	127	1
108923	'C'	'G'	230	0.994652
112205	'C'	'G'	242	1
113242	'G'	'C'	250	1
115139	'G'	'C'	250	0.995708
115790	'G'	'C'	244	1
117260	'C'	'G'	258	0.995283
117400	'G'	'A'	25	0.857143
117410	'C'	'G'	36	0.6
117538	'C'	'G'	247	1
118057	'C'	'G'	249	1
120073	'G'	'C'	245	1
120774	'G'	'C'	245	1
121257	'C'	'G'	249	1
123186	'G'	'C'	194	0.534591
123268	'G'	'C'	250	0.590164
123553	'G'	'C'	249	0.995652
124935	'C'	'G'	249	0.995495
125001	'C'	'G'	243	0.995413
127907	'C'	'G'	245	1
130210	'C'	'G'	245	1
130399	'C'	'G'	247	1
131700	'C'	'G'	249	1
135719	'C'	'G'	248	1
