# Supplementary material for: A drug repurposing screen identifies decitabine as an HSV-1 antiviral
Source: Microbiol Spectr. 2024 Sep 17;12(11):e01754-24. doi: 10.1128/spectrum.01754-24 (PMC11537057; doi:10.1128/spectrum.01754-24)
Supplement: Table S5 — Variants in plaque-purified decitabine mutants—gene level. [file spectrum.01754-24-s0006.xlsx]

## Sheet: Gene level # SNPs
Table S5: variants in plaque purified DEC mutants - gene level
Gene name	Gene start	Gene end	D1.1	D1.2	D2.1	D3.1
UL1	125	799	1	4	3	1
UL2	672	1676	1	1	1	1
UL3	1778	2452	0	1	0	0
UL4	2611	3210	0	0	1	0
UL5	3271	5919	2	2	0	2
UL6	5918	7948	3	1	4	1
UL7	7923	8813	0	1	1	1
UL8	9012	11264	1	3	2	2
UL9	11492	14047	4	1	0	2
UL10	13992	15413	1	1	0	1
UL11	15589	15879	0	0	0	0
UL12	15795	17675	1	1	0	3
UL13	17734	19290	3	2	1	0
UL14	19044	19703	0	1	0	1
UL15_1	19808	20836	0	2	1	0
UL15_2	24423	25601	3	0	1	1
UL16	20962	22083	0	0	1	0
UL17	22174	24285	3	0	2	2
UL18	25883	26839	1	0	1	1
UL19	27192	31316	4	0	3	3
UL20	31608	32276	0	0	0	0
UL21	32862	34469	0	0	0	2
UL22	34654	37170	1	0	3	1
UL23	37460	38590	1	1	1	3
UL24	38525	39334	0	0	1	0
UL25	39601	41343	2	3	0	0
UL26	41597	43504	0	4	1	0
UL26.5	42515	43504	0	2	0	0
UL27	43868	46582	2	2	0	3
UL28	46590	48947	3	1	3	1
UL29	49251	52841	3	0	3	2
UL30	53594	57301	1	2	3	3
UL31	57246	58166	0	0	0	1
UL32	58159	59949	2	1	2	0
UL33	59948	60340	0	0	1	0
UL34	60420	61247	1	0	0	0
UL35	61353	61691	0	0	0	0
UL36	61836	71255	5	6	15	7
UL37	71500	74871	0	1	3	0
UL38	75318	76715	0	0	1	0
UL39	77230	80643	1	1	3	1
UL40	80712	81734	1	1	0	0
UL41	81954	83423	2	0	2	1
UL42	83899	85365	1	4	1	0
UL43	85586	86839	0	1	1	1
UL44	87099	88634	2	0	1	1
UL45	88820	89338	0	0	0	0
UL46	89584	91740	2	3	2	3
UL47	91823	93904	1	1	5	0
UL48	94395	95867	0	2	0	0
UL49	96274	97179	1	2	0	1
UL49A	97506	97781	0	0	0	0
UL50	97798	98913	1	0	0	0
UL51	99065	99799	0	0	0	1
UL52	99836	103012	1	2	2	1
UL53	102967	103983	0	0	0	1
UL54	104522	106060	2	1	2	0
UL55	106284	106844	0	0	0	0
UL56	107009	107713	0	1	1	0
RL2_1	111671	113274	2	2	0	2
RL2_2	113411	114077	0	0	0	0
RL2_3	114843	114899	0	0	0	0
RL1	115902	116648	0	1	1	0
RS1	118022	121918	2	3	6	4
US1	123434	124696	1	3	2	1
US2	124843	125718	2	2	2	2
US3	126012	127457	0	1	0	0
US4	127534	128250	0	0	0	1
US5	128521	128799	0	1	0	0
US6	129210	130394	0	1	0	1
US7	130576	131748	2	2	1	1
US8	132034	133686	3	2	1	0
US8A	133535	134014	0	1	1	0
US9	134104	134376	0	0	0	0
US10	134949	135887	1	0	1	1
US11	135553	136038	2	0	0	1
US12	136103	136369	1	0	0	0
